# Supplementary material for: Lipidomics Profiling of Metformin-Induced Changes in Obesity and Type 2 Diabetes Mellitus: Insights and Biomarker Potential
Source: Pharmaceuticals (Basel). 2023 Dec 11;16(12):1717. doi: 10.3390/ph16121717 (PMC10747765; doi:10.3390/ph16121717)
Supplement: Supplementary file 1 [file pharmaceuticals-16-01717-s001.zip]

Archive with 1 entries (1 files):
- pharmaceuticals-2731753-supplementary.xlsx
