# Supplementary material for: Lipidomics Profiling of Metformin-Induced Changes in Obesity and Type 2 Diabetes Mellitus: Insights and Biomarker Potential
Source: Pharmaceuticals (Basel). 2023 Dec 11;16(12):1717. doi: 10.3390/ph16121717 (PMC10747765; doi:10.3390/ph16121717)
Supplement: Supplementary file 1 [file pharmaceuticals-16-01717-s001.zip › pharmaceuticals-2731753-supplementary.xlsx]

## Sheet: Table S1_Abbreviations
Supporting Table 2. Abbreviations employed for lipid classes.
Classification (Category – Main Class – Subclass)	Abbreviation
Sphingolipids - Ceramides - Acylceramides	ACer
Glycerophospholipids - Glycerophosphoglycerols - Monoacylglycerophosphomonoradylglycerols	BMP
Fatty Acyls - Fatty esters - Fatty acyl carnitines	Car
Glycerophospholipids - Cytidine-5'-diphosphate (CDP)-Glycerols - CDP-diacylglycerols	CDP-DG
Sterol Lipids - Sterols - Steryl esters	CE
Sphingolipids - Ceramides - N-acylsphingosines (ceramides)	Cer
Sphingolipids - Ceramides - Ceramide 1-phosphates	CerP
Glycerophospholipids - Glycerophosphoglycerophosphoglycerols - Monoacylglycerophosphoglycerophosphomonoradylglycerols (Cardiolipins)	CL
Fatty Acyls - Fatty esters - Fatty acyl CoAs	CoA
Glycerolipids - Diradylglycerols - Diacylglycerols	DG
Glycerolipids - Other Glycerolipids (hydroxymethyl-choline)	DGCC
Glycerolipids - Glycosyldiradylglycerols – Glycosyldiacylglycerols (Digalactosyldiacylgylcerols)	DGDG
Glycerolipids - Glycosylmonoradylglycerols – Glycosylmonoacylglycerols (Digalactosylmonoacylgylcerols)	DGMG
Glycerolipids - Other Glycerolipids (trimethyl-alanine)	DGTA
Glycerolipids - Other Glycerolipids (trimethyl-homoserine)	DGTS
Fatty Acyls - Fatty Acids and Conjugates - Fatty acids	FA
Fatty Acyls - Fatty acyl glycosides - Fatty acyl glycosides of mono- and disaccharides	FAG
Fatty Acyls - Fatty esters - Fatty acid estolides	FAHFA
Fatty Acyls - Fatty aldehydes	FAL
Fatty Acyls - Fatty alcohols	FOH
Glycerolipids - Glycosyldiradylglycerols - Glycosyldiacylglycerols	GlcADG
Sphingolipids - Acidic glycosphingolipids - Glucuronosphingolipids	GlcCer
Glycerophospholipids - Glycosylglycerophospholipids - Diacylglycosylglycerophospholipids	Glc-GP
Glycerophospholipids - Other Glycerophospholipids	GP
Fatty Acyls - Hydrocarbons	HC
Sphingolipids - Glycosphingolipids - Hexosyl ceramides	HexCer
Sphingolipids - Glycosphingolipids - Hexosyl ceramides (2 hexosyl groups)	Hex2Cer
Sphingolipids - Glycosphingolipids - Hexosyl ceramides (3 hexosyl groups)	Hex3Cer
Sphingolipids - Glycosphingolipids - Hexosyl ceramides (4 hexosyl groups)	Hex4Cer
Sphingolipids - Glycosphingolipids - Hexosyl ceramides (5 hexosyl groups)	Hex5Cer
Sphingolipids - Glycosphingolipids - Hexosyl ceramides (6 hexosyl groups)	Hex6Cer
Sphingolipids - Glycosphingolipids - Hexosyl ceramides (7 hexosyl groups)	Hex7Cer
Sphingolipids - Glycosphingolipids - Hexosyl ceramides (8 hexosyl groups)	Hex8Cer
Sphingolipids - Glycosphingolipids - Hexosyl ceramides (9 hexosyl groups)	Hex9Cer
Sphingolipids - Glycosphingolipids - Hexosyl ceramides (10 hexosyl groups)	Hex10Cer
Sphingolipids - Glycosphingolipids - Hexosyl ceramides (11 hexosyl groups)	Hex11Cer
Sphingolipids - Glycosphingolipids - Hexosyl ceramides (12 hexosyl groups)	Hex12Cer
Sphingolipids - Glycosphingolipids - Hexosyl ceramides (13 hexosyl groups)	Hex13Cer
Sphingolipids - Glycosphingolipids - Hexosyl ceramides (14 hexosyl groups)	Hex14Cer
Sphingolipids - Glycosphingolipids - Hexosyl ceramides (15 hexosyl groups)	Hex15Cer
Sphingolipids - Glycosphingolipids - Hexosyl ceramides (20 hexosyl groups)	Hex20Cer
Sphingolipids - Neutral glycosphingolipids - Hexosyl sphingoid bases	HexSPB
Glycerophospholipids - Glycerophosphates - Monoacylglycerophosphates (lysophosphatidic acids)	LPA
Glycerophospholipids - Glycerophosphocholines - Monoacylglycerophosphocholines (lysophosphatidylcholines)	LPC
Glycerophospholipids - Glycerophosphoethanolamines - Monoacylglycerophosphoethanolamines (lysophosphatidylethanolamines)	LPE
Glycerophospholipids - Glycerophosphoglycerols - Monoacylglycerophosphoglycerol (lysophosphatidylglycerol)	LPG
Glycerophospholipids - Glycerophosphoinositols - Monoacylglycerophosphoinositols (lysophosphatidylinositols)	LPI
Glycerophospholipids - Glycerophosphoinositolglycans - N-acylglycerophosphoinositolglycans	LPIM
Glycerophospholipids - Glycerophosphoserines - Monoacylglycerophosphoserines (lysophosphatidylserines)	LPS
Sphingolipids - Sphingoid bases - Lysosphingomyelins and lysoglycosphingolipids	LSM
Sphingolipids - Phosphosphingolipids - Ceramide phosphoinositols	M(IP)2C
Glycerolipids - Monoradylglycerols - Monoacylglycerols	MG
Glycerolipids - Glycosyldiradylglycerols – Glycosyldiacylglycerols (Monogalactosyldiacylgylcerols)	MGDG
Glycerolipids - Glycosylmonoradylglycerols - Glycosylmonoacylglycerols (Monogalactosylmonoacylgylcerols)	MGMG
Sphingolipids - Phosphosphingolipids - Ceramide phosphoinositols	MIPC
Fatty Acyls - Fatty Acids and Conjugates - Nitrogenated fatty acids (primary amides, N-acyl amides, fatty nitriles and others)	NA
Fatty Acyls - Fatty amides - N-acyl ethanolamines (endocannabinoids)	NAE
Glycerophospholipids - Glycerophosphoethanolamines - Diacylglycerophosphoethanolamines	NAPE
Fatty Acyls - Fatty amides - N-acyl amines (taurines)	NAT
Glycerophospholipids - Glycerophosphates – Diacylglycerophosphates (Phosphatidic Acids)	PA
Glycerophospholipids - Glycerophosphocholines – Diacylglycerophosphocholines (Phosphatidylcholines)	PC
Glycerophospholipids - Glycerophosphoethanolamines – Diacylglycerophosphoethanolamines (Phosphatidylethanolamines)	PE
Sphingolipids - Phosphosphingolipids - Ceramide phosphoethanolamines	PE-Cer
Glycerophospholipids - Other Glycerophospholipids	PE-isoK
Glycerophospholipids - Glycerophosphoethanolamines – Diacylglycerophosphoethanolamines (N-methylethanolamine or N,N-dimethylethanolamine)	PE-NMe
Glycerophospholipids - Glycerophosphoglycerols - Monoacylglycerophosphoglycerols (Phosphatidylglycerols)	PG
Glycerophospholipids - Glycerophosphoglycerophosphates - Diacylglycerophosphoglycerophosphates	PGP
Glycerophospholipids - Other Glycerophospholipids (sulfate)	PGS
Glycerophospholipids - Glycerophosphoinositols – Diacylglycerophosphoinositols (Phosphatidylinositols)	PI
Sphingolipids - Phosphosphingolipids - Ceramide phosphoinositols	PI-Cer
Glycerophospholipids - Glycerophosphoinositolglycans - Diacylglycerophosphoinositolglycans	PIM
Glycerophospholipids - Glycerophosphoinositol monophosphates	PIP
Polyketides	PK
Glycerophospholipids - Glycerophosphonocholines - Diacylglycerophosphonocholines	PnC
Glycerophospholipids - Glycerophosphonoethanolamines - Diacylglycerophosphonoethanolamines	PnE
Glycerophospholipids - Glyceropyrophosphates - Diacylglyceropyrophosphates	PPA
Prenol Lipids	PR
Glycerophospholipids - Glycerophosphoserines – Diacylglycerophosphoserines (Phosphatidylserines)	PS
Glycerophospholipids - Glycerophosphoserines - Triacylglycerophosphoserines	PS-NAc
Glycerophospholipids - Other Glycerophospholipids	PT
Sphingolipids - Other Sphingolipids - Sulfoceramides	SCer
Sphingolipids - Acidic glycosphingolipids - Sulfoglycosphingolipids (sulfatides)	SHexCer
Saccharolipids	SL
Glycerophospholipids - Glycerophosphoglycerols - Diacylglycerophosphomonoradylglycerols	SLBPA
Sphingolipids - Phosphosphingolipids - Ceramide phosphocholines (sphingomyelins)	SM
Sphingolipids - Sphingoid bases	SPB
Sphingolipids - Sphingoid bases - Sphingoid base-1 phosphates	SPBP
Glycerolipids - Glycosyldiradylglycerols – Glycosyldiacylglycerols (Sulfoquinovosyldiacylglycerols)	SQDG
Glycerolipids - Glycosylmonoradylglycerols – Glycosylmonoacylglycerols (Sulfoquinovosylmonoacylglycerols)	SQMG
Sterol Lipids	ST
Sphingolipids - Amphoteric glycosphingolipids - Sulfohexosyl sphingoid bases	SulfateHexSPB
Glycerolipids - Triradylglycerols - Triacylglycerols	TG
Fatty Acyls - Fatty esters - Wax esters and diesters	WE

## Sheet: Table S2_ 25329
Table 1: List of identified and normalized features from in-depth global lipidomics analysis employed for statistics.
Feature Identifier (No)	RT (min)	m/z	Polarity	Identification Level	Best Match	m/z error (ppm)	MS/MS score (Tiers 1 or 2)	Subclass	Other Possibilities	RSD for QCs (%)	RSD for Samples (%)	1	2	3	4	6	7	8	9	11	12	13	14	15	16	17	18	19	21	23	24	25	26	27	32	34	35	36	38	39	40	41	42	43	44	45	46	47	48
Group												Obese+T2DM+Met	Obese+T2DM	Obese+T2DM+Met	Obese+T2DM	Obese+T2DM	Obese+T2DM+Met	Obese	Obese+T2DM+Met	Obese	Obese+T2DM+Met	Obese	Obese	Obese+T2DM+Met	Obese+T2DM+Met	Obese	Obese+T2DM+Met	Obese	Obese	Obese+T2DM+Met	Obese+T2DM+Met	Obese	Obese	Obese	Obese	Obese+T2DM+Met	Obese+T2DM+Met	Obese+T2DM	Control	Obese	Control	Obese	Control	Control	Control	Control	Control	Obese	Control
116	1.01	453.28	Pos	Tier 3	NAT 22:6	3.96		NAT		9.47781	23.0573	1.32061	1.00173	0.890403	1.25454	1.47564	1.37491	0.988999	0.887643	1.03966	0.694378	1.28244	1.00797	0.957553	0.599016	0.98297	0.894302	0.959427	1.65078	1.00788	0.595627	1.0813	1.07674	0.909911	1.13045	0.716539	1.06592	0.965999	1.59495	0.946278	1.0171	0.955758	0.873517	0.983925	0.891945	1.19943	0.914848	0.986919	1.2188
119	1.01	541.333	Pos	Tier 3	NAT 26:6;O2	5.45		NAT	LPA 26:5 | LPA O-26:6;O | LPG O-23:5	14.8053	9.24867	1.03297	1.13382	1.13305	1.08408	0.802521	1.21461	0.935538	1.02606	0.937599	1.09925	0.957186	1.15812	1.35031	1.0378	1.0979	1.08802	0.998277	1.04664	1.122	1.02188	1.10061	0.992474	1.13376	1.13727	1.03293	0.886554	1.14175	0.856391	0.991231	1.01124	0.976566	0.957534	0.891034	1.00741	0.899966	0.987859	0.873397	0.923369
133	1.04	386.238	Pos	Tier 3	ST 20:1;O;S	4.83		ST	NAT 18:3	19.1454	59.4401	0.418574	1.30315	0.886145	0.802931	0.838727	1.06974	0.999934	0.384268	0.502282	0.236101	1.16476	0.661866	0.36416	0.234232	0.668561	0.302746	0.871373	0.79477	0.295231	0.292086	0.592906	0.640209	0.738369	0.904949	0.43852	2.98936	0.685351	2.43578	0.603105	1.11718	1.14694	2.02548	1.67334	0.851384	0.728763	1.22527	0.650847	0.617254
142	1.02	446.259	Pos	Tier 3	NAT 20:3;O2	3.69		NAT	ST 20:0;O4;T	8.60347	66.0441	1.05983	0.945397	0.874937	1.65764	0.618832	0.898519	0.398287	1.19499	0.361652	1.44514	0.33639	1.16933	4.01744	0.692769	0.54168	0.537773	1.3458	0.497684	1.42384	0.520532	0.33575	0.343099	0.797609	0.672631	1.60316	1.63442	3.52686	0.351818	0.457185	0.693713	0.81373	0.555775	0.539703	0.563867	0.389824	0.317942	0.52239	0.412361
149	1.02	490.285	Pos	Tier 3	NAT 22:3;O3	4.48		NAT		8.59266	41.1564	0.880603	0.784209	0.857431	1.09288	1.25391	0.987026	0.704731	1.9142	0.699355	1.72953	0.59641	0.805827	0.908772	1.88992	0.856593	2.45321	1.37589	1.11969	1.38364	1.53267	0.980298	0.833933	0.491209	1.31217	1.08572	0.638554	1.68659	0.937985	0.6266	0.835721	1.15509	0.719221	0.886742	1.24413	0.999894	0.86879	0.946663	1.03478
153	1.01	497.307	Pos	Tier 3	NAT 24:6;O	5.57		NAT	LPA O-24:6	10.0266	22.741	0.814488	1.06951	0.924964	1.045	0.40578	1.58666	1.01489	0.760085	0.94268	1.04007	1.31455	0.938469	1.34954	0.552227	1.1357	0.890487	1.0219	1.10408	0.91304	0.946278	1.13276	1.05994	1.26678	0.975559	0.954419	1.40103	0.813294	1.10704	1.21324	1.11729	0.955511	0.941243	0.948018	1.28098	0.964252	0.89083	0.932207	1.02937
157	1.02	534.312	Pos	Tier 3	NAT 24:3;O4	4.11		NAT		6.74084	33.2026	0.722277	0.705936	1.51797	0.553183	0.237154	1.39224	0.808524	1.44654	0.849725	1.00349	0.43577	1.02799	1.73385	1.98667	0.567833	1.52854	1.2972	0.836098	1.29804	0.559678	1.71316	1.14101	1.24739	1.15293	0.90161	0.403934	0.937207	1.2726	1.07229	0.666865	0.973318	1.17284	0.939106	1.19338	0.880843	0.985921	0.834066	0.953956
160	1.02	563.347	Pos	Tier 3	LPA O-27:5	0.17		LPA		14.5638	47.4249	0.597471	0.731581	0.828297	0.616187	1.73662	0.782147	0.615005	0.613569	0.785743	0.768684	0.621081	0.638983	0.750655	0.83931	0.909415	0.798551	1.46016	0.970595	0.837018	1.08632	0.665336	0.862823	0.901615	0.5824	0.963147	0.885608	0.787225	0.481842	1.21651	0.632281	1.21278	0.856651	0.668359	0.78937	1.08874	0.689868	0.710343	0.575615
166	1.02	607.374	Pos	Tier 3	LPA 29:4	0.42		LPA	LPA O-29:5;O	14.0599	70.4497	0.777721	0.820378	1.5175	0.538866	0.0950463	2.05125	0.254913	1.5963	0.604586	0.792506	0.256674	0.332356	1.49319	3.91294	0.228479	2.22715	0.838496	0.684167	1.71258	0.65551	2.19495	0.821411	1.0712	0.777024	0.733108	0.11577	0.515376	0.732099	1.24271	0.552014	0.474348	1.07478	1.15806	0.584992	0.744416	1.22269	0.331648	0.791422
168	1.01	623.369	Pos	Tier 3	LPG O-26:5	0.34		LPG	LPA 29:4;O	6.867	58.4718	1.0104	2.88042	1.16351	0.976162	1.40649	0.838302	0.804122	0.861593	1.39906	0.731914	0.532008	0.898815	0.678109	2.05678	1.10445	0.630321	2.47458	0.667182	1.07023	3.11849	0.712471	1.38332	2.10956	0.989414	0.943532	0.534903	0.97048	0.447387	0.608599	0.693276	0.614113	0.40479	0.519911	0.626764	0.643708	0.503647	0.781937	0.623506
176	1.01	667.396	Pos	Tier 3	LPG 28:4	1.88		LPG	LPG O-28:5;O	8.97006	33.5252	0.662601	0.76678	1.06945	0.87953	0.973414	0.597313	0.738016	0.610439	1.27979	0.928012	0.936313	0.770528	0.820387	0.841815	0.86655	0.747261	1.73845	1.00134	1.38542	1.0229	0.741498	0.684109	1.1016	0.823	1.04146	1.05486	0.730979	0.764298	1.22035	1.42793	1.37106	0.85937	0.957468	0.668519	0.95569	0.822198	0.812016	0.748274
185	1.01	711.422	Pos	Tier 3	LPG 30:4;O	1.63		LPG		8.45734	51.3582	1.31088	0.78962	1.06985	0.977432	0.737013	0.858238	0.643314	2.29871	0.770928	1.51736	1.12742	1.73628	1.27879	3.45632	0.471752	2.73915	0.923044	0.982054	2.13954	1.10018	1.50712	0.919264	0.614139	1.04855	0.940816	1.5548	0.974028	0.746434	0.554312	0.695699	1.28981	0.60562	0.658778	1.27054	0.698	0.966944	0.764986	0.68607
201	1.04	572.361	Pos	Tier 3	Car 26:7;O4	4.51		CAR		25.0457	186.846	4.10802	0.668952	0.505788	0.51576	10.6651	0.171565	0.639083	1.68836	1.65531	0.322208	0.560852	0.133235	0.230972	0.391601	0.848556	0.631127	1.40519	0.305847	0.280082	0.93332	0.695977	0.597114	0.541505	2.62851	2.24898	1.53534	0.622201	0.175032	1.04291	0.260551	1.85994	0.175345	0.178469	0.188654	0.151691	0.188996	0.175646	0.407541
219	1.04	709.446	Pos	Tier 3	LPG 33:7	3.29		LPG	LPG 33:6;O | LPG 31:4 | LPG O-31:5;O	13.2014	37.0883	0.59973	0.726115	0.959821	1.33545	0.992973	1.05366	0.65157	0.534821	1.30061	1.03515	0.877488	0.956738	0.645404	1.10571	0.775793	0.887242	1.59821	0.939807	1.06971	0.482585	0.553595	0.778815	0.900318	0.671538	0.745913	1.21503	0.391999	0.624217	1.18559	0.609794	1.3057	0.568677	0.72461	0.851843	0.787837	0.706321	0.947636	0.706836
243	1.06	423.274	Pos	Tier 3	PK 24:5;O6	0.78		PK	ST 18:0;O2;Hex | ST 18:1;O;Hex | Car 12:1;O4	9.86167	35.9731	0.700641	0.825775	0.900236	1.00812	0.384764	1.31364	1.01971	0.573336	0.776786	0.743439	2.46187	1.24567	1.01422	0.451671	1.1008	0.379483	1.23589	1.20327	0.888083	0.749138	1.03521	0.69104	1.99424	0.914168	0.84392	2.00472	1.02941	1.05098	1.72426	1.13845	0.668726	0.929816	0.706546	1.02065	1.19761	0.785061	1.09257	1.03254
247	1.06	445.287	Pos	Tier 3	NA 22:5;O4;P	11.16		NA		9.98745	57.5894	0.944774	0.834775	0.749969	1.50631	0.665134	0.91564	0.370153	1.46025	0.267415	1.40973	0.301372	1.30335	1.65258	0.916894	0.37505	0.473775	1.35911	0.439072	0.88822	1.03433	0.244476	0.323212	0.607583	0.856255	1.21667	1.41779	2.08867	0.246873	0.373643	0.527436	0.745561	0.406162	0.441503	0.542688	0.228903	0.171874	0.305926	0.359805
250	1.06	467.301	Pos	Tier 3	ST 20:0;O3;Hex	1.06		ST	ST 20:0;O;GlcA | ST 20:1;O2;Hex	9.00801	39.3457	0.527687	0.911133	1.22286	1.00617	0.769564	0.914148	0.763124	0.58157	1.05861	0.867453	0.869614	0.896472	1.02605	0.894441	0.643294	0.867217	1.95263	0.829382	1.28245	0.773352	0.696614	0.643502	1.2781	0.82481	0.955101	0.940078	0.814688	0.646077	0.932893	0.973262	1.06122	0.680316	0.672595	0.556258	0.678317	0.784867	0.600025	0.640916
265	1.06	564.359	Pos	Tier 3	NAT 26:2;O4	3.97		NAT		11.4369	43.0857	0.876161	1.1618	0.999436	1.62065	1.01801	1.39632	0.663864	1.2535	0.538357	1.65716	0.44931	1.36986	1.80443	1.07606	0.521297	1.20032	0.936421	0.751334	1.17372	1.44462	0.609946	1.02747	1.1645	1.31014	1.35766	0.916558	1.92127	0.48116	0.659098	0.758182	0.874826	0.463396	0.763429	0.765623	0.56207	0.446326	0.589461	0.507073
275	1.06	741.468	Pos	Tier 3	LPG 32:3;O	1.03		LPG		18.8649	52.4308	1.35426	2.09264	0.727318	2.13202	0.760489	1.09103	0.40473	1.15016	0.588278	1.78912	0.549378	0.965662	2.13449	0.872957	0.55002	0.484801	1.18008	0.544602	0.856387	0.794984	0.307773	0.341413	0.633431	0.90567	1.21964	1.65296	1.92355	0.396261	0.613271	1.3069	0.940818	0.523406	0.584101	0.743608	0.316795	0.257835	0.407541	0.411237
282	1.09	355.232	Pos	Tier 3	PR 23:8;O3	13.89		PR		7.80108	16.7295	1.25543	0.904012	0.89303	0.818212	0.952714	0.727942	0.908282	1.11382	1.16506	1.14892	1.03425	0.850854	0.786024	1.32098	1.31527	1.12205	0.863124	1.0326	0.885207	1.14542	0.90937	0.91575	0.841742	0.945224	1.10762	1.01152	1.10386	1.04736	1.00537	1.12017	1.03043	1.19645	1.02236	1.23446	1.16883	1.2157	1.20907	1.13095
287	1.09	416.285	Pos	Tier 3	NAT 20:2	4.39		NAT		6.44746	34.2201	0.820037	0.851371	0.957254	1.06608	1.08351	1.10768	0.685143	1.0986	0.701764	0.996358	0.546642	0.874382	1.26667	0.829073	0.692408	1.28039	0.739904	0.898448	1.28676	1.06524	0.780884	1.33461	0.897484	1.33383	0.985141	0.908719	0.74391	0.785601	0.846261	0.971343	1.52028	0.531555	1.00781	0.891291	0.740545	0.675453	0.630396	0.442237
291	1.08	446.295	Pos	Tier 3	NAT 21:2;O	2.84		NAT	ST 18:1;O;HexNAc | Car 19:5;O2 | NAE 24:6;O4	8.5212	19.0088	1.06708	1.47588	0.977636	0.948593	1.08788	0.946725	0.93625	1.25045	1.03515	1.03529	1.966	1.13144	0.99148	1.2152	1.03295	1.2489	1.10024	1.57563	1.2163	1.46538	1.288	0.850769	0.872825	0.959412	1.11359	1.32039	1.00602	0.976727	1.30772	1.46276	1.01257	1.42767	1.32734	1.25017	0.896995	1.25566	1.23607	1.08696
297	1.08	490.321	Pos	Tier 3	NAT 23:2;O2	2.78		NAT	ST 20:1;O2;HexNAc | Car 21:6;O2 | ST 20:2;O;HexNAc | Car 21:5;O3	8.10678	14.0885	1.13827	1.01117	0.791748	1.09288	1.11995	0.890963	0.957047	0.994261	1.11374	1.16836	0.737609	0.928145	1.02226	0.90429	1.26293	0.893068	0.888092	1.02462	0.735383	1.25247	0.935651	0.937285	0.901316	1.06128	1.173	1.00819	1.01927	1.0844	1.07669	0.978369	1.05326	1.05074	0.989484	1.22146	1.13378	1.15318	1.20534	0.901151
299	1.09	504.337	Pos	Tier 3	NAT 24:2;O2	3.8		NAT		4.76056	14.4704	1.33616	0.997745	0.973665	0.91769	1.60413	0.825299	1.06587	1.29964	1.15559	1.08226	1.00028	1.04401	0.912173	1.07689	1.24556	1.21307	0.849256	1.16008	1.00019	1.11356	1.00139	1.06878	0.778344	0.964906	1.05598	1.03843	1.04535	1.08705	1.03185	0.976038	1.19868	1.25532	1.06048	1.37424	1.10355	1.34742	1.2367	1.2236
303	1.09	548.364	Pos	Tier 3	NAT 26:2;O3	3.72		NAT		7.7704	26.2513	0.957359	0.738784	1.07581	0.81736	1.24122	1.07923	1.40045	0.868826	1.22559	0.438945	0.502683	1.45793	0.700915	1.13264	0.704929	0.750862	1.30794	1.0727	0.866477	1.10525	0.829228	1.80132	1.24276	0.918176	0.802384	0.695767	1.08673	0.992068	1.29998	0.58152	0.824936	0.80001	0.803891	0.724306	1.44239	0.913098	1.03082	0.960604
335	1.1	562.38	Pos	Tier 3	NAT 27:2;O3	4.45		NAT		6.40748	12.016	1.14003	0.983224	0.946358	0.911357	1.20547	0.820295	0.963478	1.04257	1.22999	1.15009	0.98846	0.93611	0.88047	1.14034	1.30732	1.0885	0.879489	1.13821	0.975457	1.06538	0.946616	0.932152	0.87718	0.917467	1.04859	1.02086	1.0851	0.992192	0.968432	1.09215	1.09342	1.085	1.07946	1.10822	1.09191	1.23435	1.1381	1.07247
378	1.13	632.423	Pos	Tier 3	NAT 31:3;O4	5.61		NAT		20.648	23.0174	1.07664	1.73429	0.844158	1.48416	0.998111	0.823465	0.839777	0.928111	1.0725	1.75454	1.13367	0.759132	0.846901	1.24012	0.855234	1.14634	0.937905	1.00294	0.918779	1.02984	1.02961	1.12423	0.780108	0.945087	1.12049	0.90328	0.973855	0.994757	1.03109	1.5331	0.958182	1.03534	0.985429	1.15656	1.10739	1.13574	0.972206	1.07587
393	1.16	273.225	Pos	Tier 3	ST 19:1;O2	13.75		ST	ST 19:2;O | FA 16:1;F	9.74913	15.5455	1.16608	0.918363	0.890335	1.0728	1.04691	0.744341	1.07998	1.03365	1.17984	1.21374	0.820291	1.00346	0.865775	1.08073	1.41267	1.018	0.781294	1.14889	1.10466	1.01824	0.88771	0.959827	0.864852	1.03065	1.0742	0.923196	1.14138	1.0027	1.06086	0.834343	1.03966	1.02441	1.1857	1.1884	1.10907	1.33586	1.20804	1.06769
400	1.14	345.188	Pos	Tier 3	PK 24:11;O2	7.71		PK	NAT 14:4	5.96171	9.63228	1.18298	1.02144	0.871224	1.09132	1.13053	0.813903	1.00467	1.0418	1.07004	1.03897	1.03061	0.992384	0.902767	1.08111	1.17952	1.05568	0.822366	1.12732	0.972081	0.964702	0.929013	1.0696	0.826894	0.991897	1.07648	0.973636	1.00996	1.06087	0.948162	1.16014	1.12589	1.07256	1.07615	1.06082	1.06274	1.28592	1.03877	1.09938
411	1.15	408.148	Pos	Tier 3	ST 18:4;O5;T	0.75		ST	ST 18:5;O4;T	20.3869	26.8723	0.741359	0.788869	0.887656	0.783178	1.11893	1.08191	1.21746	0.830185	1.1409	0.78133	2.01979	0.908541	0.864488	0.527506	1.3694	0.947	0.765365	0.892461	0.840884	0.831016	1.03012	1.10761	1.07561	0.802116	0.986096	1.9688	0.852468	1.42947	1.13185	1.37609	1.02288	1.3785	1.45982	0.96738	1.34547	1.36952	1.21991	1.17164
425	1.15	459.335	Pos	Tier 3	NA 26:7;O2;N2	5.63		NA		5.87571	12.1796	1.10187	0.984785	0.892304	1.0913	1.19005	0.776455	0.977999	1.05541	1.09868	1.10513	0.832469	0.858658	0.888814	1.01783	1.35589	0.90224	0.944313	1.0658	0.865496	1.21408	0.96749	0.956994	0.848407	1.11956	1.13753	1.05727	1.03608	1.13499	0.98933	0.994258	1.03988	1.05897	1.05816	1.07989	0.989718	1.13123	1.13194	0.996638
427	1.14	465.322	Pos	Tier 3	Car 15:1;O4	10.66		CAR		21.9064	103.427	1.07804	0.971305	1.37713	1.02297	0.826608	1.25474	6.45609	1.22606	0.951596	1.09928	0.963817	3.84895	1.46997	1.09057	1.05646	1.32256	1.1187	0.931746	1.03784	1.17903	1.6512	0.990983	1.17922	1.52786	1.10256	0.948023	1.13261	1.29552	0.965165	0.991485	1.04223	2.64003	8.54074	1.14867	1.8849	7.3755	0.874044	2.25954
433	1.16	538.37	Pos	Tier 3	LPC O-22:5	7.17		LPC	LPE O-25:5	6.52786	36.2697	0.590769	0.762089	0.53185	0.955898	1.46744	1.17902	1.25337	0.666623	1.06637	0.828502	1.68102	1.68173	0.609408	0.41844	0.684542	0.756302	1.04651	0.667929	0.805606	0.925534	0.448879	1.31879	0.750549	1.03467	0.837194	2.44014	0.614758	1.34709	0.742228	0.724683	0.858237	0.885108	1.30264	0.783492	0.875749	0.794606	0.936283	0.668582
453	1.16	169.121	Pos	Tier 3	FOH 8:0;O	8.39		FOH		9.73142	17.8232	1.04867	1.57878	0.899195	1.3151	0.754288	1.25593	1.1136	0.940308	1.07129	1.40527	1.02377	1.15591	0.944661	1.07626	1	0.89906	0.735878	1.16705	1.00873	0.753133	0.934997	1.21218	0.869181	0.959179	0.935207	1.03534	0.858772	0.947978	1.12211	1.03789	1.0328	0.907751	1.1136	0.914933	1.07249	0.935441	1.06977	1.15053
457	1.18	294.242	Pos	Tier 3	NA 16:0;O	7.24		NA	NAE 14:0	5.59427	9.5558	1.12698	1.08899	0.951372	0.947182	1.28782	1.02821	0.981519	0.995563	1.09346	1.10823	1.14034	0.894811	0.850678	1.03542	1.3178	0.962144	1.03337	1.1248	1.05028	1.1549	1.09036	1.07064	1.19652	0.974522	1.06362	1.15516	0.949259	1.03297	1.02233	0.996764	1.04525	0.984394	1.10656	1.10963	1.01686	1.10337	1.06842	0.957179
461	1.17	315.235	Pos	Tier 3	PR 21:6;O2	10.44		PR	PK 21:6;O2 | PK 21:5;O2	6.98449	34.1378	0.855719	0.96567	0.832046	0.830465	0.261507	1.87512	0.874362	0.668418	1.85616	0.571691	1.33536	1.30765	1.47454	0.457486	1.05018	0.990527	1.47606	1.04819	0.991789	0.763085	1.38505	0.907615	1.52311	1.43796	0.568522	0.646808	1.15802	0.939372	1.56351	1.01762	1.23815	1.18627	1.13287	1.44971	1.24273	0.933313	0.687496	0.673385
473	1.16	398.278	Pos	Tier 3	FA 18:0;O6	9.31		FA		7.04076	81.752	0.71262	0.47957	1.33038	1.02202	0.437858	0.810333	0.500058	1.95902	0.52839	0.813388	0.236646	1.3419	1.13866	2.29314	0.282193	3.29537	0.807641	0.648953	2.19583	0.797553	1.03528	0.993524	0.620412	0.915093	0.77657	0.606605	0.498712	0.708822	0.542238	0.620693	1.50275	0.523201	0.69326	0.669555	0.561531	0.809089	0.620175	0.470771
503	1.16	648.453	Pos	Tier 3	NAT 32:2;O4	4.45		NAT		4.1252	12.7081	1.19395	1.05698	0.978232	1.04501	1.14982	0.814245	1.03012	1.08702	1.13031	1.14133	1.04209	0.965757	0.896629	1.13965	1.33864	1.05641	0.835862	1.15657	0.97593	1.03531	1.03788	0.947995	0.839258	0.923852	0.997768	0.988982	1.10765	0.983634	1.00687	1.09342	1.11703	1.09888	1.1258	1.17811	1.0932	1.26745	1.14752	1.10872
518	1.2	328.248	Pos	Tier 3	SPB 16:0;O4	5.87		SPB		11.8453	29.962	1.03753	1.09414	1.21418	1.09288	0.672632	1.12649	1.22819	1.12194	1.25199	0.870509	1.74356	1.22925	0.919353	0.578981	1.28834	0.725659	1.02769	1.62351	1.07102	1.00667	1.16984	1.13598	1.24468	1.1393	0.982174	3.01388	0.498283	1.28939	1.09688	0.801252	0.802037	1.35187	0.959814	0.967227	1.26984	1.19104	0.929703	1.22431
548	1.17	633.43	Pos	Tier 3	LPA O-32:5	7.45		LPA		14.118	26.3672	1.19717	1.20772	0.902164	1.34913	1.2858	0.832009	1.14159	0.922812	1.13891	1.48059	1.60901	1.02706	0.842378	1.27869	1.23508	1.26086	0.704982	1.00154	0.900085	0.948146	1.1351	0.953685	0.985159	0.860348	0.958828	1.07545	1.03906	0.955166	0.935543	1.39827	1.12126	1.10786	1.24348	1.00739	1.18502	1.23361	1.28045	1.38245
581	1.21	340.247	Pos	Tier 3	SPB 17:1;O4	5.07		SPB	NAE 15:0;O2	21.1323	26.379	0.730762	1.60533	1.6765	0.760683	0.873914	1.45113	1.31509	0.706763	1.69986	0.88087	1.13123	1.18162	1.1319	0.720987	1.07573	1.22282	1.43907	1.11853	1.19339	0.991648	1.86216	1.30725	1.23544	1.02111	0.964983	0.919452	1.15391	1.04651	0.916098	0.832406	0.751852	0.913637	0.926622	1.1104	0.758411	0.700693	0.92918	0.735209
588	1.21	389.214	Pos	Tier 3	PK 26:10;O3	6.76		PK	NAT 16:4;O | LPA O-16:4	7.47882	30.2134	0.899798	0.933974	1.70861	1.09763	0.458708	1.51651	1.10325	0.851342	1.02636	1.08337	1.22825	1.2942	1.56462	0.804403	0.849937	1.11149	1.38856	1.17006	1.33616	1.28536	1.32122	1.0092	2.48546	1.52621	1.19159	1.24692	0.871806	0.915965	0.999116	0.955354	0.829772	0.783768	0.644893	1.00507	1.03469	0.654996	0.705402	0.932251
593	1.2	456.317	Pos	Tier 3	NAT 23:3	6.91		NAT		14.9696	20.4557	1.72073	1.45394	0.805207	1.32713	1.0057	0.956025	1.15537	1.0293	1.30194	1.28696	1.16351	1.21481	0.885971	1.54982	1.55832	1.03095	1.0308	1.09835	0.779786	1.43913	1.21909	1.09935	0.62262	1.01703	0.956781	0.979209	1.12883	1.20021	0.93298	1.34489	1.35437	1.01128	0.795782	1.19732	1.42784	1.08926	1.31469	1.11156
596	1.22	472.347	Pos	Tier 3	ST 26:0;O;S	3.86		ST	NAT 24:2	8.54727	33.0246	0.805998	1.36923	0.913819	0.982354	0.514774	1.3584	1.15949	0.768416	1.44151	0.756278	2.05054	0.798912	1.88038	0.656397	1.09562	0.478887	1.47955	1.40561	0.855345	1.05839	0.806636	1.32867	2.71968	1.00743	0.831689	1.16241	1.16836	1.20266	1.14092	1.29429	0.866652	0.849164	0.757929	1.06575	1.21523	0.668955	1.04118	1.1624
600	1.21	512.335	Pos	Tier 3	LPS O-18:0	0.3		LPS	LPC 16:0;O | LPE 19:0;O | Car 22:5;O | LPA 21:1;O | LPG O-18:2 | ST 27:2;O4;G | NAE 27:6;O3	12.0669	24.767	1.11059	0.849407	0.772616	0.77731	1.53234	0.636232	0.629965	0.886528	1.26673	0.655436	0.821105	0.880006	0.716837	0.708557	1.53927	0.847741	0.738494	0.726397	0.71214	1.25375	1.19894	0.588596	0.576215	1.13677	1.31373	0.768498	0.746668	1.38307	0.971768	1.31067	0.699616	1.11951	1.24394	1.11271	1.33265	1.16745	1.20107	0.69781
604	1.22	552.385	Pos	Tier 3	LPC O-23:5	7.48		LPC	LPE O-26:5	9.04637	16.2636	0.981866	1.29244	1.18129	1.26876	0.839715	1.43454	1.00656	0.938642	1.05331	0.916013	1.17223	1.10791	1.36714	0.929127	1.04845	1.10417	1.18916	0.954273	0.974224	1.07465	1.22673	1.10814	1.76287	1.11121	0.943046	0.925001	0.953089	0.910502	0.876981	1.14793	0.95997	0.991913	0.800384	1.05224	0.907061	0.848125	0.868963	0.984594
607	1.22	573.395	Pos	Tier 3	ST 28:1;O4;T	2.65		ST	NAT 28:4;O2 | LPA 28:3 | LPA O-28:4;O | LPG O-25:3 | ST 25:4;O;HexNAc	12.6373	45.4931	0.699981	0.973536	1.86845	1.38889	0.626867	2.04769	0.913347	0.810653	0.966102	1.27045	1.05133	2.22708	3.16963	0.744356	1.02289	1.12272	1.01983	1.06357	1.10427	1.34734	0.762685	0.994005	1.05811	1.62252	1.15202	0.68132	2.39412	0.622565	1.02444	0.749774	0.911512	0.830282	0.571691	0.646714	0.639916	0.744706	0.887368	1.25202
642	1.23	378.265	Pos	Tier 3	FA 22:6;O2	2.89		FA	ST 20:0;O4;G | ST 22:3;O4 | Car 15:4 | ST 20:1;O3;G | Car 15:3;O | NAE 20:4;O3 | SPB 20:3;O4 | Car 13:1 | NAE 18:2;O2	10.1286	34.3785	0.562476	0.707745	1.00561	1.17713	0.866592	0.918742	0.770827	0.521185	1.2276	1.12072	1.07741	1.01629	0.860469	0.907677	0.853374	0.659024	1.44131	1.02642	1.2121	0.653602	0.721327	0.946967	1.14298	0.895749	0.903153	1.06908	0.717777	0.679216	1.10275	0.703655	1.2354	0.797541	0.852729	0.472528	0.880102	0.684892	0.717414	0.678399
649	1.23	435.315	Pos	Tier 3	ST 26:2;O5	9.73		ST	ST 26:3;O5 | ST 20:0;O;Hex | ST 26:1;O6 | FA 26:5;O3	12.1081	42.6006	0.40253	0.854261	0.890701	0.869512	0.525916	0.476986	0.981459	0.459608	0.663929	0.411309	0.797378	0.802029	0.558802	0.448955	0.703433	0.506519	0.792997	0.812167	0.468795	0.448205	0.98114	1.0546	1.04865	0.972717	0.437456	0.387698	0.90304	1.72376	1.30457	0.947941	1.16042	1.15824	1.28497	0.906728	1.0586	1.09926	0.719149	1.1444
658	1.25	504.295	Pos	Tier 3	LPG 15:0;O	4.46		LPG	ST 18:0;O2;HexNAc | ST 24:1;O6;G | Car 19:4;O3	26.6476	25.3212	1.13118	1.91457	1.06604	1.75918	1.11635	1.28224	0.7928	1.05476	1.02646	1.19518	1.69769	1.04726	1.46762	1.18064	1.06113	1.16554	1.13748	0.945295	1.00246	1.19882	1.14912	0.910989	1.2444	1.18837	1.04361	0.945208	1.13814	0.856046	0.984601	1.71691	0.89657	1.03301	0.841537	1.03813	0.888021	0.899818	0.819351	0.816667
661	1.22	528.374	Pos	Tier 3	ST 29:1;O2;S	4.27		ST	NAT 27:3;O | ST 27:0;O3;T	9.81904	57.3609	0.656422	0.861873	1.20951	0.942663	0.446181	1.34934	0.688314	0.671607	0.452775	1.04693	1.05487	1.22603	2.5433	0.51035	0.444145	0.627881	0.868728	0.692402	3.0483	0.323681	0.855839	1.06261	3.50766	0.469915	0.620102	1.15439	2.45004	0.799275	0.792781	1.1592	0.59473	0.619111	1.04884	0.535804	0.802845	0.726178	1.12798	0.981012
664	1.24	560.323	Pos	Tier 3	ST 23:3;O4;HexNAc	2.51		ST	ST 29:4;O8;G | ST 25:5;O2;GlcA | ST 25:6;O3;Hex | ST 23:4;O3;HexNAc | BMP 18:0;O | ST 29:5;O7;G | Car 22:5;O4 | LPI O-15:1 | ST 21:1;O3;HexNAc | ST 27:2;O7;G	10.6078	30.685	0.693098	1.01888	0.864781	0.654184	2.46819	1.70332	0.990913	0.78978	1.08474	0.756648	1.19751	0.922923	1.24338	0.65455	0.934751	1.03489	0.994218	0.940345	0.956532	0.939899	1.15976	1.08535	1.70239	0.98033	1.01654	1.07609	0.699675	1.13085	1.01902	1.08622	0.97742	1.16775	1.33874	0.861797	1.20131	1.2515	0.753277	1.11428
667	1.24	625.433	Pos	Tier 3	ST 29:0;O5;Hex	3.64		ST	ST 29:0;O3;GlcA | ST 29:1;O4;Hex	9.63736	33.9246	0.71695	0.739666	1.74035	0.7671	0.317461	1.52912	0.873913	0.645377	1.42514	0.700941	1.38281	1.2531	1.35939	0.592961	0.741535	1.17978	1.59542	1.21303	1.04458	0.813547	1.31702	0.974668	1.78898	1.37273	0.77886	0.958715	0.435965	1.5934	1.55868	0.986653	1.02575	1.04946	0.916985	1.0983	1.20178	0.897556	0.691262	0.772406
686	1.27	219.173	Pos	Tier 3	HC 13:2;O	6.94		HC	FAL 13:1	14.1553	22.2975	1.10642	1.11582	0.992069	1.13648	1.43066	0.862323	1.01227	1.09474	1.12597	1.21286	0.900221	0.906732	0.724327	1.0126	1.32504	1.09626	0.841779	0.989049	0.835037	1.32725	1.12963	0.952751	0.912275	1.0942	1.43594	0.943754	1.13746	1.07912	1.31145	0.969648	1.63067	1.098	1.01518	0.873576	0.866105	1.3753	0.89422	1.12024
689	1.25	281.138	Pos	Tier 3	PR 15:2;O5	0.16		PR	PR 15:5;O5 | MG 10:2;O | FA 13:2;O3	5.17801	26.817	0.811664	1.01969	1.10617	1.24557	0.65177	1.83506	1.05786	1.19541	0.832556	1.13215	0.642894	1.68393	1.55759	0.638396	0.971279	0.95595	1.11901	1.1581	0.979847	1.19362	0.807534	0.96553	1.34493	1.37611	1.24692	1.204	0.959824	0.848486	1.04061	0.84151	1.00521	0.82876	0.900382	0.705892	0.604406	0.751385	0.743879	0.818178
690	1.25	295.117	Pos	Tier 3	FA 13:3;O4	6.71		FA		12.7901	22.7064	1.05464	1.44725	1.00958	1.23503	1.22502	0.559944	1.0055	1.00007	1.05802	0.837882	0.677521	0.588655	0.83686	1.08809	0.985425	0.778798	0.943578	0.996671	0.944457	0.955578	0.863998	1.18745	0.686661	0.997412	1.18597	0.861829	0.842099	1.20457	1.60216	0.982355	1.29951	0.954788	1.14303	1.02825	1.00773	1.04199	0.914789	1.03937
697	1.25	373.219	Pos	Tier 3	NAT 16:4	9		NAT	ST 24:6;O2	21.6508	54.4606	1.39405	0.706185	1.24153	0.70023	0.564552	1.92767	0.641015	0.813726	0.521688	1.06509	0.56771	1.20585	1.70525	0.963534	0.470081	1.17298	1.83143	0.774054	1.22534	1.42498	0.80974	1.46209	3.80511	1.09378	0.60151	0.396255	1.43908	1.18027	0.954822	1.45434	0.639221	0.475738	0.987784	0.486614	0.359647	1.29294	0.60221	1.31771
702	1.24	416.214	Pos	Tier 3	ST 18:0;O5;T	9.74		ST	ST 20:2;O3;S | NAT 18:4;O2 | ST 18:1;O4;T	13.1922	43.166	0.746111	0.751609	0.983231	0.988804	1.2957	0.829307	0.591847	1.23712	1.16141	0.965499	0.477122	0.878838	0.921894	0.890792	0.734013	0.817939	2.09425	0.86198	1.04773	1.19657	0.898531	0.871804	1.05829	0.48554	0.914256	1.15266	0.642715	0.83347	1.1032	0.572738	1.71982	0.78077	0.787028	0.763672	1.34965	0.653108	0.762517	0.665197
711	1.24	459.249	Pos	Tier 3	LPA 18:1	1.09		LPA	LPA O-18:2;O	5.70498	39.9701	0.968504	0.94725	1.21155	1.35549	1.11177	1.77634	0.812058	1.14647	0.656441	1.4397	0.934606	2.09755	2.76625	0.999949	0.682388	0.780994	1.13674	0.842575	1.02035	0.721216	0.899559	0.653904	1.15552	1.82636	0.938161	0.97595	0.735708	0.889999	0.854306	1.0144	0.88451	1.00202	0.877937	0.926013	0.553134	0.79175	0.640921	0.74503
716	1.25	474.268	Pos	Tier 3	ST 25:4;O3;T	1.09		ST	ST 27:6;O;S	7.76211	31.1542	0.54918	0.666796	1.05917	0.762733	0.414556	2.32849	1.49601	0.749139	0.76263	0.832581	1.01561	1.36931	1.05193	0.797453	0.959894	0.54566	1.13319	1.10715	0.981411	0.920449	0.915898	0.904126	2.67142	1.16235	0.820999	0.949634	1.27801	1.21851	1.06722	0.949557	0.745436	0.839518	1.49911	0.922772	0.921135	0.853033	1.03136	1.03313
718	1.24	484.348	Pos	Tier 3	ST 27:1;O;S	4.48		ST	NAT 25:3	9.68023	25.0957	0.845812	1.42754	1.59514	0.818461	1.43	1.08895	1.14136	0.650365	1.91335	0.604884	1.48083	0.875272	0.772516	0.854508	1.16912	0.933343	1.50207	1.08909	0.992068	1.04264	1.10716	0.949887	1.66871	0.845038	1.064	1.1818	0.481373	1.12754	0.989106	1.20519	0.936732	1.03851	0.973647	1.58592	1.11201	0.975487	1.35198	1.03927
720	1.25	488.301	Pos	Tier 3	ST 28:6;O6	0.06		ST	ST 20:2;O2;HexNAc | ST 26:3;O6;G | LPG 15:0 | ST 24:1;O5;G | ST 22:5;O;Hex | ST 20:3;O;HexNAc | ST 26:4;O5;G | Car 21:6;O3 | ST 18:0;O;HexNAc | Car 19:4;O2 | LPG O-15:1;O | NAE 24:5;O4	8.06238	23.0312	1.21019	0.857158	0.959812	0.919183	1.29876	0.748183	1.10693	1.17455	1.03448	0.920763	1.33526	0.720826	0.932254	1.16549	1.46854	1.28794	0.994217	1.09558	0.920772	1.12849	1.25419	0.8073	0.643469	0.860049	1.07539	0.987741	1.44988	1.12382	0.80486	1.69213	0.982523	1.09611	1.10778	1.25053	1.20889	1.20519	1.29655	1.22984
724	1.25	520.29	Pos	Tier 3	LPI O-12:0	4.42		LPI	ST 18:0;O3;HexNAc | ST 24:1;O7;G | Car 19:4;O4	12.2582	17.7146	1.39657	1.12708	1.0926	0.86028	1.54261	0.98009	1.05135	1.1704	1.05158	0.906428	1.28254	0.818847	0.91508	1.12716	1.42941	1.19387	1.14492	1.04044	0.933664	1.41318	1.19347	1.00958	0.890718	0.881884	1.26629	1.05564	1.32847	1.07022	0.927076	1.35656	1.15553	1.23338	1.14485	1.36316	0.994605	1.22007	1.2658	1.14048
732	1.25	581.407	Pos	Tier 3	ST 27:0;O4;Hex	3.45		ST	ST 27:0;O2;GlcA | ST 27:1;O3;Hex	9.63808	13.7515	1.09193	0.930601	1.17688	0.873997	0.791592	1.34071	1.0011	0.956979	0.962786	0.896044	0.836396	1.14841	1.48061	1.01914	1.08889	1.095	1.0374	1.09593	1.07465	0.974844	1.0714	0.947601	1.18734	1.37747	0.936233	0.827136	1.29492	0.86128	0.750422	0.896565	0.985962	0.986502	0.908589	1.00446	0.948128	1.10698	0.86804	0.974888
735	1.26	630.443	Pos	Tier 3	NAT 32:3;O3	5.17		NAT		6.95125	23.1986	0.941566	1.15426	1.22296	1.38704	0.720987	1.35047	1.02819	1.05801	0.812015	1.06571	0.655285	1.31639	1.53403	0.498422	1.02833	1.12078	1.12273	1.09265	1.03799	1.12882	0.849656	0.944686	1.21588	1.36418	1.25851	0.962817	1.19284	0.80854	0.998529	0.879187	0.989473	0.953558	0.822765	0.74673	0.599765	0.834942	0.768767	0.855362
742	1.28	287.147	Pos	Tier 3	FA 12:0;O4	2.11		FA		10.6089	37.6093	0.584259	0.693775	0.92217	1.04541	0.816211	0.905286	0.694993	0.581962	1.50884	1.17137	0.872713	0.981917	0.748652	0.878803	0.591105	0.686125	1.60574	1.04427	1.23677	0.880123	0.660093	0.787495	1.15417	0.678741	0.880514	1.128	0.688143	0.698571	1.15293	0.731608	1.24668	0.564603	0.755202	0.503517	1.07875	0.744217	0.754884	0.695017
747	1.27	343.267	Pos	Tier 3	ST 23:3;O3	9.48		ST	FA 23:6 | PK 23:6;O2 | ST 23:2;O3 | ST 23:3;O2	6.78461	27.2971	0.641539	1.07657	1.2489	0.876394	0.308808	1.54209	1.16215	0.592233	0.960739	0.841276	1.44793	0.965543	1.64902	0.642977	0.628324	0.671467	1.27453	1.21632	0.865544	0.762293	0.976071	1.16018	1.21113	1.24437	0.928686	1.03598	0.895868	1.24749	1.5198	1.12155	0.945018	0.989963	0.693372	1.16977	1.11587	0.831439	0.903243	1.09449
749	1.28	387.192	Pos	Tier 3	LPA O-14:2	4.55		LPA	FA 20:2;Br	9.82365	18.2238	0.896198	0.841319	0.822789	0.95701	0.859335	0.9383	1.02617	1.27625	1.14505	0.697611	0.804936	0.966085	0.763374	1.02688	0.992921	1.10948	1.15542	0.819326	0.868681	0.956377	0.947538	0.925352	0.886635	0.899799	1.29888	1.1967	0.693133	1.05718	0.932896	0.988836	1.47325	1.07502	0.827827	0.899119	1.15623	0.834855	1.03048	1.06553
752	1.26	396.295	Pos	Tier 3	NA 23:2;O2;S	3.5		NA	NA 26:6;O2 | NA 26:7;O2 | ST 26:6;O2	11.8982	45.4655	1.4223	0.852658	1.87841	0.88768	1.51159	1.73753	0.795986	0.0852741	0.900466	1.40741	0.896831	1.47889	1.49498	1.41061	0.845966	1.28935	1.33242	0.837266	1.96633	1.8254	1.05564	1.59524	0.651189	1.12384	1.28771	0.864266	1.38711	1.3196	1.30182	0.81906	1.28686	0.281747	0.36794	0.41788	1.24535	1.48535	0.221379	0.884165
764	1.27	530.389	Pos	Tier 3	ST 29:0;O2;S	2.54		ST	NAT 27:2;O | ST 32:5;O5 | PR 32:4;O5 | ST 24:1;O;HexNAc | ST 30:2;O5;G | Car 25:6;O | ST 30:3;O4;G | Car 25:5;O2 | NAE 30:6;O4	7.0057	30.4926	0.674721	0.686363	0.705374	0.733508	0.352698	0.839115	1.30048	0.765816	1.02208	0.69948	0.719241	0.881485	0.613055	1.01142	0.472048	0.695352	0.770565	0.779211	0.898481	0.652755	0.687816	0.884982	1.99388	0.935964	0.567615	0.803962	1.2936	1.21081	0.931234	0.809094	0.713026	0.997651	1.21962	0.995701	1.17574	1.01322	1.15312	1.09983
769	1.26	574.415	Pos	Tier 3	NAT 29:2;O2	2.11		NAT	ST 28:4;O;Hex | ST 26:1;O2;HexNAc | Car 27:6;O2 | ST 26:2;O;HexNAc | Car 27:5;O3	5.23244	44.3629	0.644762	1.16851	1.04973	1.11901	0.278265	1.79866	1.00156	0.475816	0.648276	0.939042	0.384919	0.8958	1.47063	0.816299	0.406197	1.21494	1.57258	0.723516	1.13927	0.639752	0.849075	2.01696	1.7542	1.34726	1.23106	0.399911	1.34987	0.795464	1.01329	0.634684	0.882934	0.751087	0.713888	0.74784	0.758948	0.617463	0.687343	0.780633
783	1.29	327.007	Pos	Tier 3	PK 15:8;O5;Cl	12.99		PK		15.3382	39.8446	1.01135	0.755604	1.1836	1.43902	0.9457	0.706478	0.677989	0.932048	0.604726	0.82898	0.721355	1.35732	2.29207	0.797907	0.683005	0.755068	1.08029	0.602133	1.89921	0.922185	0.725107	0.695338	1.37405	0.737669	1.01821	0.826707	2.26583	0.62112	0.661719	0.926904	0.614058	1.05296	0.625756	0.901676	0.703631	0.889005	1.01416	0.745275
786	1.32	337.256	Pos	Tier 3	ST 24:4;O2	8.62		ST	ST 24:5;O	12.4178	27.8685	0.931189	1.05509	1.13152	0.600726	2.14063	1.54898	0.812553	0.687986	1.52072	0.707717	1.08786	0.623822	1.23381	0.776348	1.10471	0.703184	0.850151	0.984415	0.830848	0.722287	1.53822	1.32723	1.63573	0.771802	1.16323	1.57	0.961605	1.06468	0.925321	0.855138	1.08113	1.12539	0.943386	0.79886	1.17567	1.21557	1.13959	1.50937
787	1.32	369.282	Pos	Tier 3	PR 25:6;O2	8.38		PR	PK 25:7;O2 | ST 25:3;O3 | ST 25:4;O2 | FA 25:7	7.00308	29.3585	0.792545	0.877321	1.27052	0.917145	1.12506	1.72011	0.898524	0.783663	0.846591	0.739474	1.29337	1.24146	1.35903	0.606399	0.62678	0.868615	1.35743	0.809917	1.25315	0.74185	1.01149	1.08325	1.89184	1.09176	1.04083	1.12529	1.05903	0.882946	0.981317	0.745068	0.881219	0.928482	0.883992	0.812962	0.734537	0.748857	0.641966	0.857254
789	1.3	387.234	Pos	Tier 3	ST 25:6;O2	13.53		ST	NAT 17:4	14.5634	32.8371	1.16634	1.53395	0.857418	1.58501	1.75268	1.28317	0.568986	1.00265	1.24908	1.39651	0.977701	0.733111	1.12642	0.674393	0.828528	1.06249	0.804137	1.08225	1.29244	1.43493	0.838388	1.03875	0.790488	1.13141	1.50251	1.05775	0.6262	1.37983	0.708596	1.12302	1.5856	0.819822	0.854783	0.88521	0.763536	0.866797	0.826338	0.658846
791	1.3	399.314	Pos	Tier 3	MG 20:2;O	9		MG	FA 23:2;O3	10.1948	31.5081	1.03468	1.04791	0.991678	0.655207	0.917116	0.765024	0.94315	1.0776	1.14087	0.852999	0.773929	1.00674	0.861945	0.999221	1.73962	1.14225	0.66202	0.645446	0.792529	1.36123	0.695211	0.596457	0.714518	1.03586	1.31568	0.943604	0.788318	0.955217	1.0594	0.852995	1.18494	1.35951	1.35676	1.07784	0.974473	1.46909	2.05618	1.01547
793	1.29	443.34	Pos	Tier 3	FA 25:1;O4	7.76		FA	FA 25:2;O4	11.3572	19.6151	0.976443	0.946154	1.15464	0.8504	0.561809	1.08164	0.586772	0.952001	0.614102	0.989988	0.874026	0.733944	1.01955	0.943616	1.11107	1.09195	0.889019	0.73978	0.831767	0.910342	1.02436	1.01297	0.810267	0.862982	1.02539	0.911102	1.12055	0.603011	0.922767	0.774729	1.01659	0.846647	0.605641	0.955754	0.83227	0.657141	0.806833	0.930201
794	1.28	532.316	Pos	Tier 3	ST 20:0;O4;GlcA	8.47		ST	ST 20:1;O5;Hex	19.3736	17.4747	1.2554	0.914528	0.888473	0.883242	1.21761	0.81063	1.03906	1.05505	1.08127	1.03663	0.949812	0.931108	1.0291	1.12901	1.33708	1.24013	0.847018	1.75127	0.927044	1.09743	1.02681	0.946655	0.737981	0.87936	1.00413	0.965988	1.10316	1.0236	1.1699	1.09916	1.00809	1.18822	1.14632	1.28348	1.09318	1.22661	1.19173	1.22126
803	1.3	676.484	Pos	Tier 3	NAT 34:2;O4	2.92		NAT		9.00128	13.3739	1.08442	1.21352	1.17566	1.28421	0.814649	1.31356	0.985693	1.06723	1.08126	1.16584	1.03402	1.2753	1.426	1.1133	1.20258	1.08012	1.03063	0.999743	1.12926	1.06451	1.2314	1.01322	1.06369	1.11262	0.943139	0.974646	1.35544	1.01421	1.01778	1.11205	0.919462	0.988879	0.884356	1.04133	0.912905	0.873197	0.894717	0.951717
823	1.32	589.434	Pos	Tier 3	FA 32:1;O7	5.74		FA		5.04134	34.6345	1.02182	1.24551	1.1814	0.496416	0.615852	0.687151	1.02462	0.658102	1.47732	0.721082	1.41389	0.400516	0.706874	1.17296	1.148	1.02447	1.19506	1.0479	0.95135	0.850316	1.51005	1.35201	1.39457	0.968398	0.586993	0.440465	1.24406	1.42293	0.916291	1.22729	0.813039	1.57182	1.15691	2.20724	1.54593	1.58244	1.19706	1.11643
825	1.31	632.457	Pos	Tier 3	NAT 32:2;O3	2.5		NAT	Car 30:6;O3 | ST 29:1;O3;HexNAc | Car 30:5;O4 | ST 29:2;O2;HexNAc	4.00315	51.225	0.959594	0.265635	0.875909	0.778591	0.367891	1.08081	1.96597	0.462982	1.14735	0.82415	1.08509	0.729993	0.524126	0.694097	0.609963	0.666179	0.476567	1.17481	0.418836	0.373035	0.698507	1.59002	0.5716	0.818832	0.796045	0.921203	0.431152	1.21041	1.24591	1.21	1.25378	1.11915	1.62686	1.06517	1.16294	1.3408	1.52635	0.9638
827	1.32	644.458	Pos	Tier 3	NAT 33:3;O3	4.26		NAT		5.87708	53.6747	1.00217	0.521561	0.906407	1.6823	0.658772	0.883164	0.970277	1.35791	0.510548	1.30646	0.518642	1.9523	1.74395	0.999353	0.678034	0.77117	1.15681	0.498394	1.0392	0.890776	0.548925	0.418733	0.875137	1.40508	0.72917	2.86557	1.69723	0.417546	0.308578	0.538717	0.885143	0.476704	0.964851	0.655461	0.506639	0.296334	0.576373	0.353923
850	1.35	339.269	Pos	Tier 3	ST 24:3;O2	2.34		ST	ST 24:4;O2 | ST 24:4;O | ST 22:1;O | NA 19:2;O3;N | NAE 17:4;O	7.36242	27.8026	0.685193	0.520827	1.24981	0.766007	0.9212	1.22444	0.998252	0.988412	0.640805	0.785822	0.541438	0.837562	1.27413	0.905117	0.721415	0.93557	0.965785	1.04749	1.12014	0.798659	1.43089	1.78217	0.797357	0.892119	1.00175	0.369487	0.745186	1.27717	1.11288	0.789523	1.25517	0.91198	1.08586	0.760992	0.746721	0.904126	0.793454	1.02449
853	1.34	356.279	Pos	Tier 3	SPB 18:0;O4	5.78		SPB		9.41357	243.01	0.452207	0.465301	0.829717	0.422566	0.31745	1.57729	0.472947	0.444028	0.357825	1.01193	0.39949	0.833538	0.813223	2.61359	0.390434	1.8715	0.612118	0.561615	1.05531	0.486851	0.563108	2.0209	1.44622	0.452866	0.477985	0.408854	0.418577	0.509841	0.40745	0.40752	0.347891	0.478683	0.34914	0.389874	0.739977	0.378829	0.442796	0.501342
855	1.34	369.182	Pos	Tier 3	SPBP 14:3;O4	10.2		SPBP		15.3345	31.694	0.634659	0.823228	1.47381	0.933013	0.356997	1.3639	0.92553	0.683092	0.950713	0.660048	1.41798	1.05135	1.43892	0.791131	0.741269	0.965799	1.48173	1.18906	1.12517	0.872224	1.20057	1.04606	2.16486	1.23377	1.01993	1.08285	0.508493	1.27399	1.69117	1.0444	1.05663	0.962167	0.808698	1.20182	1.33102	1.01509	0.862219	0.918382
858	1.34	400.284	Pos	Tier 3	NA 23:4;O2	5.38		NA	LPA O-15:0 | NAE 21:4;O	7.10743	13.5974	1.07369	0.940891	1.33505	1.11105	0.829212	1.33534	1.03291	0.958281	0.818704	1.03992	0.995301	1.18942	1.45799	0.913863	0.89147	1.0701	0.883002	0.764243	1.29861	0.889895	1.00608	1.02817	0.930774	1.17029	0.856618	0.789238	0.955729	0.863638	0.830378	1.1446	0.932981	1.11702	0.983587	0.838245	0.962744	0.832395	0.863248	0.947439
868	1.33	537.38	Pos	Tier 3	ST 25:0;O3;Hex	2.79		ST	ST 25:0;O;GlcA | ST 25:1;O2;Hex	5.88529	24.2162	0.842755	1.15813	1.40382	1.13058	0.368084	1.53132	1.17802	0.75033	0.804331	1.20337	1.13281	1.56451	1.4143	0.819051	0.751287	0.770837	1.39575	1.23414	0.95728	1.06135	1.21221	1.30067	1.82678	1.20983	0.931047	1.01115	0.844094	0.901767	0.983193	1.28306	0.822551	0.976701	0.667476	1.02635	1.24284	0.923901	0.871907	1.01717
885	1.37	294.241	Pos	Tier 3	SPB 16:1;O2	2.96		SPB	NA 16:0;O | NAE 14:0	6.47299	40.0385	1.06018	0.629653	1.80981	0.554301	0.607462	0.976815	1.7162	1.64255	0.875179	0.394672	1.06912	1.24378	0.942964	1.37791	1.33651	1.96192	1.23471	1.65486	1.02167	1.07222	2.58837	1.15181	1.31174	1.57771	1.03521	1.0481	0.506776	1.32931	1.1078	1.19476	0.555185	2.56371	1.21162	1.50297	0.840419	1.70484	1.9212	1.73814
890	1.35	345.282	Pos	Tier 3	ST 23:1;O3	9.61		ST	MG O-20:0 | MG O-20:5 | ST 23:2;O2 | ST 23:3;O2 | FA 23:4 | PK 23:5;O2	10.2819	236.176	11.7856	0.961354	1.29847	0.348706	1.37742	1.44495	0.118003	3.35558	1.95806	0.300647	0.344942	0.419317	0.399088	0.60684	0.816542	0.9111	4.77948	0.295886	0.392577	0.988764	0.20306	0.180666	1.29416	8.06452	4.55028	0.508724	0.978084	0.161312	1.08971	0.115171	0.93216	0.116786	0.0634387	0.47644	0.0895197	0.0688331	0.132815	0.122106
892	1.36	393.166	Pos	Tier 3	LPA 12:0;O	3.33		LPA		12.1963	59.7265	0.642249	0.810939	0.562933	0.874663	0.557825	0.525412	1.33328	2.38138	1.65294	1.65301	0.482538	1.40667	1.38049	0.647619	1.24586	2.64294	0.850748	1.54643	2.13139	0.729782	1.3206	1.37163	0.683808	1.66479	0.659765	0.997039	0.933553	0.740708	0.846866	1.69366	1.44869	1.5782	0.697259	1.57406	1.7405	1.78567	1.74124	1.74162
900	1.38	449.327	Pos	Tier 3	ST 27:1;O6	1.55		ST	ST 28:1;O5 | ST 27:2;O5 | ST 27:3;O5 | ST 21:0;O;Hex | ST 28:3;O3;F2 | FA 27:5;O3 | FA 25:2;O3 | Car 15:1;O3	8.53749	34.2807	0.646818	1.51557	1.17895	0.948147	0.892332	1.7044	1.2522	0.546066	1.84835	0.581892	2.05669	0.588235	1.37661	0.485839	1.37554	0.739098	1.38459	1.12286	0.935243	1.07861	0.871577	1.49887	2.04895	1.14739	0.910244	2.26089	0.784534	1.36505	0.921036	1.27804	0.872484	0.832375	0.750087	0.959869	1.36102	0.945689	1.09248	1.05679
912	1.36	610.428	Pos	Tier 3	LPC O-26:6	8.2		LPC	LPC 26:4 | LPE O-29:6 | LPC O-26:5;O | LPE 29:4 | LPA O-31:7 | LPE O-29:5;O	7.02322	20.6938	0.951809	0.833376	0.801774	0.947698	0.979655	0.912974	0.788691	1.22592	0.756019	0.946411	1.10851	0.66243	0.867018	0.869707	0.948686	1.26483	0.833691	0.863037	1.0484	1.09751	0.777495	1.06177	0.631786	1.03299	1.03384	1.08982	0.76945	1.01729	0.937007	1.19904	1.53605	0.676628	1.11175	1.3873	0.927382	0.802051	0.875082	0.713934
950	1.36	493.354	Pos	Tier 3	ST 23:0;O2;Hex	2.55		ST	ST 29:1;O7 | ST 23:1;O;Hex | ST 29:2;O6 | FA 29:5;O4 | FA 27:1;O4 | FA 27:2;O4	8.72456	15.301	1.35702	0.960132	0.786274	0.916292	1.18865	0.75643	0.99422	1.01483	1.1245	1.19836	0.880605	0.87827	0.849512	1.07813	1.40404	0.781233	0.681406	1.1418	0.989989	0.990959	1.13857	1.03458	0.805362	0.908673	0.928046	0.875327	1.03112	1.08441	1.02704	0.900942	1.0735	0.98864	1.03877	1.0347	1.17875	1.25877	1.19156	0.973848
959	1.38	566.402	Pos	Tier 3	LPC O-24:5	8.2		LPC	LPE O-27:5	11.7237	18.867	1.26581	1.29063	1.23286	1.07953	1.18926	0.966641	0.929718	1.24462	1.08076	1.09988	1.17298	1.17368	1.49305	1.11046	1.20047	1.36953	1.22465	1.00128	0.99628	1.42427	1.30897	1.0206	0.775354	1.06657	1.0063	0.984057	1.27042	0.849418	0.820446	1.20722	0.929947	1.12384	0.702683	1.28531	0.81618	0.996313	0.993175	0.937487
997	1.43	500.362	Pos	Tier 3	Car 20:2;O3	7.34		CAR	Car 20:1;O4 | ST 21:0;O2;Hex | ST 27:1;O7	23.3864	32.9751	2.56892	0.760648	0.878894	0.899368	1.41801	0.892393	1.01353	0.924305	1.02721	0.805047	1.43141	0.610897	0.660198	0.913672	1.16643	1.45345	0.752315	0.903983	0.780014	1.27987	0.938871	0.861984	0.775431	0.886164	0.987032	1.84555	0.795088	1.19915	1.00971	1.72246	1.67079	0.907789	1.53091	0.947551	1.16899	1.01416	1.12235	0.826901
1019	1.41	639.45	Pos	Tier 3	ST 30:0;O5;Hex	4.45		ST	PE-Cer 31:2;O2 | ST 30:0;O3;GlcA | ST 30:1;O4;Hex	8.72727	16.0978	1.11906	1.03031	0.825956	0.934256	1.12514	0.933915	1.03753	1.04462	1.17995	1.15492	1.02308	0.810683	0.879173	1.1224	1.62008	1.04373	0.672859	1.15103	0.880961	0.977124	1.05525	0.978101	0.726497	1.05072	0.997351	0.878975	0.958681	0.964372	0.995355	0.996029	1.00939	1.1876	1.01944	1.19801	1.07651	1.3283	0.916339	0.936213
1050	1.45	371.298	Pos	Tier 3	ST 25:3;O3	9.37		ST	ST 25:2;O3 | ST 25:3;O2 | FA 25:6	18.4115	26.7934	1.0706	0.518835	1.0563	0.424584	0.787198	0.95832	1.09627	0.973942	1.11103	0.910534	0.658036	1.03191	0.966259	0.965781	1.15589	0.948058	0.86665	1.15016	1.02764	1.02796	1.05166	0.913427	0.744335	1.21833	1.07713	0.936202	0.842374	0.915104	0.708041	0.582568	0.874094	0.876031	1.05993	1.04441	0.916748	1.13786	0.922461	0.84951
1055	1.45	471.372	Pos	Tier 3	FA 27:1;O4	8.23		FA	FA 27:2;O4	22.0329	38.3325	1.3163	1.04635	0.984365	1.09093	0.643096	0.373298	0.792825	0.71387	1.13115	1.32688	0.704625	0.529292	0.40441	1.34329	1.40303	0.972977	0.418689	2.28244	0.960104	0.395218	0.823003	1.79044	0.336177	0.837314	1.19621	1.14802	1.11328	1.18706	1.61321	1.11904	1.37956	1.09611	1.76506	0.741233	1.25505	1.76819	0.988802	0.931124
1059	1.44	479.351	Pos	Tier 3	ST 30:4;O3	3.38		ST	ST 30:3;O3 | PR 30:2;O3 | LPA O-22:1 | FA 30:6;O | ST 25:2;O4;G | Car 20:5;O | NAE 25:6;O3	10.9904	30.908	0.7657	0.966268	0.697955	0.972354	0.896149	1.75734	0.968164	0.738133	0.929192	0.620113	1.46769	1.36534	0.835903	0.615204	0.689822	0.790912	1.39746	0.89407	0.646713	0.752818	1.15205	1.11855	1.92168	1.13358	0.665021	1.10616	1.06255	0.526939	1.03059	0.892468	0.800337	0.711696	0.848956	0.785158	0.790861	0.749985	0.85679	0.943705
1064	1.42	618.439	Pos	Tier 3	ST 30:3;O;GlcA	4.43		ST	ST 30:4;O2;Hex | ST 28:1;O3;HexNAc | Car 29:6;O3 | ST 28:2;O2;HexNAc | Car 29:5;O4	12.0558	16.2181	1.0847	0.971402	0.981133	1.33412	1.01218	1.24825	1.0772	1.16819	1.08071	1.40395	0.813693	1.02735	0.824927	1.06432	0.904756	1.18087	0.668307	1.12965	1.02594	0.825727	1.07115	1.45284	0.821564	1.03895	0.875664	0.979337	0.99886	1.04339	1.02485	0.971327	1.05048	0.894347	1.10476	0.874216	1.21213	0.921363	1.10091	1.12634
1094	1.47	365.135	Pos	Tier 3	LPA 10:0;O	4.64		LPA		11.1554	32.3387	1.30915	1.67509	1.56375	1.10284	0.964226	1.71885	0.9657	1.28217	1.21439	1.44977	0.531496	1.40574	2.38137	1.59573	1.21607	1.31165	1.07512	1.35477	1.46648	0.914851	1.97051	1.40967	1.26198	1.05043	1.11963	0.750905	0.780233	1.22513	0.956282	0.772989	0.759448	1.2291	0.611698	0.842045	0.767118	1.15935	1.008	1.33912
1103	1.46	503.35	Pos	Tier 3	ST 32:6;O3	1.05		ST	ST 27:4;O4;G | LPA O-24:3 | LPA O-22:0	17.9537	39.3455	0.567553	0.685615	0.774258	0.762029	0.914797	0.478743	0.669563	0.559088	1.07218	0.83739	0.836992	0.632496	0.732304	0.999529	0.912858	0.773938	1.87079	0.914235	0.964625	0.921656	0.740643	0.576846	0.915532	0.694287	1.03132	0.995296	0.738485	0.643313	1.11836	0.795881	1.1836	0.781194	0.760666	0.681442	0.80564	0.811195	0.630291	0.740847
1119	1.45	573.409	Pos	Tier 3	PR 40:13;O	4.98		PR	PR 40:12;O | PR 40:14;O	11.4476	13.4559	1.01279	0.932161	1.16593	1.07898	0.660797	1.24276	1.05903	1.10535	0.930352	1.00246	0.887747	1.33141	1.23063	1.00816	0.976247	1.08939	0.973996	1.1027	1.23463	0.917705	1.27023	0.951813	1.14453	1.23291	1.06348	0.930036	1.06871	0.919296	0.797872	1.01481	0.936428	0.93569	0.980186	1.12081	0.897738	0.888373	1.0029	1.00358
1127	1.44	595.423	Pos	Tier 3	ST 28:0;O4;Hex	3.93		ST	ST 28:0;O2;GlcA | ST 28:1;O3;Hex	8.89133	26.3526	0.727706	0.788458	1.73608	0.897579	1.02006	1.71291	1.25501	0.843484	1.23624	0.57207	0.720328	1.52609	1.50263	0.879771	0.800662	1.05421	1.22955	0.890402	1.28169	0.821289	1.47053	0.99545	2.20908	1.09981	1.31839	0.8539	0.68976	0.892404	1.08952	0.957307	0.976328	0.885203	0.904641	0.986368	0.900681	0.625964	0.917547	1.13154
1131	1.47	617.466	Pos	Tier 3	PE-Cer 31:2;O2	1.34		PE-Cer		4.12046	30.4294	0.782882	1.16801	1.28837	1.38285	0.580418	1.6041	1.09234	0.807305	0.697738	0.932663	1.33049	1.46011	2.09014	0.537025	0.893002	0.865007	1.19175	0.844595	1.24659	0.812043	0.762531	0.907396	1.71991	1.41632	1.12108	1.11045	1.61345	0.656515	0.83622	0.862427	0.766708	0.898367	0.791751	0.640603	0.689763	0.699959	0.72575	0.748275
1177	1.46	456.335	Pos	Tier 3	Car 18:2;O2	6.38		CAR	PR 25:1;O6 | ST 19:0;O;Hex | FA 25:4;O4 | ST 25:1;O6 | Car 18:1;O3	24.3229	114.535	4.52631	1.00782	1.23452	0.543488	6.58737	1.28998	0.50601	2.55453	1.63967	0.535526	0.543343	0.690225	0.783788	0.691965	0.695656	1.03874	2.43708	0.550439	0.795929	1.12307	0.655102	0.515885	1.36329	3.2948	2.84479	0.760556	1.10479	0.443885	1.02157	0.448762	0.991998	0.440915	0.406785	0.552375	0.698649	0.411681	0.416571	0.620444
1197	1.49	625.447	Pos	Tier 3	LPG 26:0	5.29		LPG	PG O-26:0 | LPG O-26:1;O | NAT 29:1;O4 | ST 26:1;O3;HexNAc | Car 27:5;O4	9.79522	50.8937	0.828318	0.764199	1.51065	1.09258	0.45503	1.3077	0.683387	1.02944	0.652304	0.608231	0.981456	1.23823	0.571111	1.77449	0.983323	2.52133	0.884553	0.683168	1.67363	0.726985	0.982049	0.539834	0.652259	0.838989	0.628221	0.579091	0.899036	1.74273	0.647112	1.22989	2.67202	1.43675	1.04032	1.21819	0.642401	0.801182	1.29508	0.75368
1203	1.47	669.474	Pos	Tier 3	LPG 28:0;O	6.36		LPG	PG O-28:0;O	13.3681	19.4033	1.21151	0.608753	1.05376	0.678109	0.894933	0.622097	1.00332	0.989879	0.923051	1.01659	0.621616	0.709088	0.840512	0.981109	1.05427	1.15462	0.77475	1.20468	1.13755	1.13138	0.948924	0.893157	0.591551	0.913863	1.01067	0.878123	0.955125	0.950522	0.885889	0.714965	1.11462	1.04513	1.25234	1.09044	0.971885	1.388	1.01516	0.959703
1236	1.49	396.31	Pos	Tier 3	NAE 19:0;O2	4.45		NAE		6.05994	11.749	1.02211	1.08485	1.24272	1.09129	0.643606	1.25971	0.904551	0.973665	1.0133	0.990131	1.02616	1.0981	1.39708	0.84648	1.07084	0.974576	1.08167	0.932761	1.08909	1.0617	1.06773	0.973867	1.18255	1.22461	1.06525	0.954928	0.794257	0.888862	1.01327	0.994367	0.941929	0.994343	0.80676	1.03936	0.936022	0.90789	0.877842	0.868917
1242	1.51	486.359	Pos	Tier 3	ST 30:6;O4	1.84		ST	PR 30:4;O4 | ST 28:2;O4;G | ST 30:5;O4 | Car 23:6 | ST 28:3;O3;G | Car 23:5;O | LPA O-20:0;O | ST 26:0;O3;G | NAE 28:6;O3 | Car 21:3 | NAE 26:4;O2	11.1928	22.7739	0.981216	0.955936	1.05545	0.84536	0.934545	1.14965	1.43333	0.758375	1.11527	0.882961	1.6729	1.41593	0.943617	0.866271	1.53452	0.791418	1.13017	1.03505	0.856678	1.14977	1.11265	1.16448	1.93014	0.789157	1.0804	1.25412	1.01709	0.926407	0.998944	0.912446	0.94278	1.32878	1.17314	1.11337	0.860851	0.641381	1.24441	0.936121
1254	1.48	543.384	Pos	Tier 3	ST 27:1;O3;T	1.88		ST	LPA O-27:4 | NAT 27:4;O | ST 30:5;O4;G	12.6738	51.5625	0.894892	1.127	2.33198	1.38675	0.35428	1.49797	1.07241	0.948188	0.642312	1.06651	0.529244	1.9274	3.60795	0.92574	0.399823	1.55664	1.27885	0.938641	1.60327	0.871979	1.28768	0.863528	1.92646	1.95174	1.86382	0.899395	2.15277	0.543486	0.867592	0.694792	0.864168	0.745508	0.514321	0.789937	0.634081	0.599489	0.427114	0.71332
1263	1.49	599.409	Pos	Tier 3	PR 38:10;O4	2.48		PR	LPA 30:4 | LPA O-30:5;O | LPG O-27:4 | ST 27:5;O;HexNAc | LPA 28:1 | LPA O-28:2;O	13.157	45.4697	0.952895	2.50664	1.49127	1.3582	0.46752	2.46735	0.759549	1.57766	1.08204	1.66934	1.47583	1.54631	3.57865	0.619381	1.25961	1.73869	1.1044	0.960106	1.2212	0.910139	1.09009	1.14377	1.60041	1.24202	0.920552	1.68065	1.06157	0.919884	0.788031	0.946265	0.649679	0.970045	0.677834	0.992222	0.740425	0.654131	0.739603	0.975938
1265	1.5	602.431	Pos	Tier 3	ST 26:0;O4;Hex	7.44		ST		12.8665	68.6914	0.937287	0.959269	1.19006	0.814361	1.4279	0.870981	1.50659	2.50422	1.41718	1.75471	1.01342	1.05135	1.99634	0.982452	1.71859	4.39677	1.86004	1.31745	1.82294	1.08826	1.8015	1.92771	1.42271	3.0778	1.23428	1.70618	1.17028	0.722614	0.953606	1.22389	3.35283	1.51827	1.26479	1.63583	1.0796	1.94861	2.67624	1.71593
1292	1.51	321.259	Pos	Tier 3	ST 24:4;O	2.84		ST		15.5769	18.2786	1.08783	0.970697	1.21542	0.976467	0.918403	0.883546	0.825794	1.25856	1.35775	1.40616	0.906246	0.814985	1.02042	1.13174	1.22168	1.10607	1.1583	1.52148	1.16971	1.20571	1.00299	0.544515	1.11753	1.09661	1.12637	0.98903	1.06941	0.898876	1.33676	1.00463	1.14241	1.08347	1.43061	1.1713	1.12388	1.55346	0.997449	0.837066
1296	1.51	416.302	Pos	Tier 3	ST 22:0;O6	4.2		ST	Car 15:1;O2 | FA 22:3;O4 | Car 15:0;O3	8.39791	19.056	1.24101	0.962296	1.07498	0.998017	0.559604	0.773383	1.09715	1.21577	1.04181	0.946583	1.08802	0.94857	0.893919	1.10676	1.46911	1.12625	0.869956	1.16941	0.925572	1.05007	1.14193	0.950226	0.773354	0.947056	1.14492	1.16698	1.15774	1.0986	0.997948	1.89727	1.00163	1.12607	1.28471	1.22591	1.13925	1.23243	1.11434	1.29545
1300	1.53	463.343	Pos	Tier 3	ST 28:1;O6	1.96		ST	ST 28:2;O5 | ST 22:0;O;Hex | ST 29:3;O3;F2 | FA 28:5;O3 | FA 26:2;O3 | Car 16:1;O3	9.24647	34.3798	0.872582	0.916828	1.1816	0.692882	1.01678	1.17271	0.655505	0.947961	0.639431	0.847923	0.550278	0.524547	1.78359	1.26854	0.371694	0.899613	0.807795	0.910312	1.38258	0.954327	1.18942	0.983707	1.00021	1.25791	1.02298	0.373987	2.18388	0.739451	1.04745	0.972233	0.909613	1.02974	0.796776	1.03859	0.872068	1.06261	0.552067	1.15597
1313	1.51	543.328	Pos	Tier 3	ST 19:1;O4;HexNAc	0.06		ST	ST 25:2;O8;G	7.62355	14.447	1.21601	1.08369	0.743964	1.08299	1.20542	0.836364	0.802208	1.1445	0.980536	1.03616	0.985885	0.802188	1.04166	1.24463	1.20347	1.02099	0.970566	0.943073	0.864459	1.25473	0.903847	0.821015	0.763045	0.981494	1.18962	1.07736	1.17313	1.09119	0.797775	0.991439	1.23747	0.898639	1.04474	1.23398	0.957928	0.952537	1.19967	0.905265
1323	1.51	581.421	Pos	Tier 3	LPG O-24:1	4.91		LPG	LPA 27:0;O | LPG O-24:0;O | NAT 27:1;O3 | ST 24:1;O2;HexNAc | ST 30:2;O6;G | Car 25:5;O3	21.2363	49.2844	1.6318	0.799083	1.19999	0.981956	1.82559	0.98967	1.06515	1.74194	1.07212	1.09676	1.01476	1.37418	1.0596	1.30871	2.01841	1.45413	1.60191	1.13598	1.02765	1.47467	1.16634	0.948479	0.878942	1.3595	3.38408	0.890561	2.28269	0.892034	1.14585	1.25465	1.01308	1.4795	1.13829	1.64509	1.46956	1.51036	1.18962	1.10936
1352	1.52	319.243	Pos	Tier 3	ST 24:5;O	1.93		ST		11.3983	41.5565	0.66475	1.30154	1.80129	1.04905	0.197548	2.1352	1.02191	0.96385	0.614776	1.51675	0.454195	2.21096	2.59441	1.01	0.399975	1.39378	1.09933	0.960173	1.18861	0.900194	1.22581	1.25102	1.10975	1.67958	1.33946	0.657991	1.27526	0.662636	0.893872	0.888993	1.01025	0.970298	0.463845	0.783506	0.74941	0.612015	0.528352	0.93278
1356	1.53	355.226	Pos	Tier 3	ST 21:2;O3	5.15		ST	ST 21:3;O3 | LPA O-13:0 | PR 21:3;O3 | FA 21:5;O	8.79509	39.09	0.906694	1.73944	1.46604	0.633539	0.602637	1.57118	1.11912	0.782269	3.07714	1.06555	0.594319	1.70762	0.882132	0.93689	1.55562	1.07075	2.0204	0.769197	0.87357	1.22609	1.03845	1.48056	1.87376	0.998754	1.02357	1.01623	0.983427	0.773454	1.01101	0.57348	0.851363	0.927883	0.750621	1.07615	1.16778	0.720524	1.04843	0.918885
1367	1.54	492.307	Pos	Tier 3	LPE O-17:0;O	2.15		LPE	LPC O-14:0;O	9.44564	19.1591	0.872651	1.09988	1.11442	0.962523	1.18657	1.0083	1.0147	0.995285	1.04424	0.785567	0.945843	1.04978	0.919718	0.809969	0.963935	0.722175	0.995478	0.982616	1.01533	0.924165	0.931526	1.18285	1.33066	0.960528	1.04085	0.859188	0.753486	1.03346	1.53898	0.888824	1.08214	0.882109	1.02897	0.943664	0.916897	0.961302	0.838519	1.1756
1375	1.55	537.394	Pos	Tier 3	LPA 25:0	4		LPA	LPG O-22:0 | FA 33:6;O2 | ST 22:1;O;HexNAc | LPA O-25:1;O | ST 28:2;O5;G | NAT 25:1;O2 | Car 23:5;O2 | NAE 28:6;O4	9.92398	80.2175	0.996642	0.592702	0.970847	0.707298	8.04167	0.956228	1.1319	0.889918	0.873769	0.409063	1.22708	0.914235	0.510219	0.368894	1.03442	0.419827	1.40878	0.72631	0.874399	0.681629	0.842868	0.820182	1.20765	1.07499	1.02193	0.890222	0.424222	1.07026	1.24657	0.845479	1.34406	0.737295	1.01075	0.691091	0.717714	0.782364	0.627249	0.949596
1389	1.55	612.424	Pos	Tier 3	LPS O-24:0;O	0.94		LPS	LPG 24:1 | PG O-24:1 | Car 28:5;O2 | LPG O-24:2;O | ST 27:1;O;HexNAc | NAE 33:6;O4	9.49891	19.8183	1.01745	1.07409	0.909646	1.17403	1.41985	0.796884	0.765109	1.20685	1.13329	0.821588	1.17567	1.01243	1.22038	0.906758	0.787427	1.06096	0.808601	0.994451	0.957257	1.39984	0.833223	1.04134	0.630917	0.73314	1.23805	0.966304	0.719931	1.07713	0.6805	1.15049	0.761955	1.18591	0.780876	0.885552	0.65644	1.13917	0.915648	1.19395
1392	1.53	635.372	Pos	Tier 3	PR 40:13;O5	2.35		PR	LPG 29:7 | PG O-29:7 | LPA 30:5;O | LPG O-27:6	7.20009	37.1236	0.442885	0.620763	0.74928	0.6262	0.355711	1.51181	1.37443	0.467588	0.593159	0.414329	1.38431	1.13939	0.727619	0.448789	0.840607	0.434136	1.0758	0.928022	0.568661	0.642845	1.24162	0.918313	1.14025	1.17315	0.585002	0.798171	0.537308	1.59751	1.08939	1.06504	0.731421	0.760892	1.33919	1.06824	1.26147	0.83932	0.864243	1.0622
1414	1.54	302.144	Pos	Tier 3	NAT 12:3	4.87		NAT	PK 17:8;O4 | PK 17:6;O4 | PK 17:7;O4	15.0339	36.6294	0.752768	0.950783	1.18539	0.765544	0.982997	1.00789	1.24036	0.918073	0.76891	0.672648	0.815862	0.827026	0.631409	0.821702	0.852189	1	0.816847	1.09145	0.622554	1.08014	1.64677	1.06448	1.52659	1.11183	0.682207	1.54342	0.692133	2.51943	1.61718	0.857877	1.15052	2.13542	1.40176	1.09875	1.87739	1.05452	1.76359	1.0575
1449	1.54	653.466	Pos	Tier 3	PE-Cer 32:2;O2	4.16		PE-Cer		4.70793	31.9833	0.658227	0.866626	0.770915	0.668387	0.800566	0.896461	1.19725	0.998778	0.96308	0.617853	2.24302	0.789217	0.742992	0.482323	1.30301	0.764211	0.800874	0.831791	0.646621	0.620336	0.824811	0.952695	0.799689	0.938297	0.870377	1.9031	0.47467	1.57004	1.02604	1.37317	1.0328	1.26047	1.54077	1.00226	1.0967	1.03642	1.21184	1.09543
1482	1.55	433.318	Pos	Tier 3	FA 23:0;O5	4.58		FA	DG 20:0;O2	21.0035	49.2876	0.995803	1.26325	1.08979	0.970265	1.16539	0.800282	0.773432	1.26135	0.750437	0.996852	1.06324	0.700077	0.956561	1.09775	0.880043	1.84544	0.86566	1.12896	1.82081	1.14776	0.842287	1.23738	0.675437	1.13527	0.961495	1.12439	1.06323	1.033	0.72665	1.15214	2.02924	1.14623	1.08159	1.23323	0.760213	1.14539	0.925609	0.856727
1498	1.58	568.399	Pos	Tier 3	PC O-20:0;O	2.25		PC	LPC 20:0;O | LPE 23:0;O | PE O-23:0;O | LPS O-22:0 | Car 26:5;O | LPG O-22:2 | LPA 25:1;O | NAE 31:6;O3	9.67728	27.3507	1.52138	0.905633	0.871419	0.912647	1.31437	0.682057	1.02119	1.23464	1.22022	1.19125	1.20669	0.690871	0.900786	1.42194	1.6697	1.51081	0.792077	1.15487	0.887701	1.42749	1.1504	0.833071	0.594665	1.09323	1.21627	1.17524	1.43793	1.02317	0.614459	1.36689	0.965712	1.38444	1.1697	1.40181	1.34958	1.41704	1.38185	1.292
1504	1.58	609.438	Pos	Tier 3	ST 29:0;O4;Hex	3.8		ST	ST 29:0;O2;GlcA | ST 29:1;O3;Hex	10.0229	55.1596	0.500432	0.443471	1.22829	0.892906	0.493258	0.58482	1.10794	0.287843	0.718851	1.55081	1.73882	0.587338	1.24716	0.850721	1.30819	1.13641	0.801558	0.97939	0.919393	1.52848	1.22308	0.89163	0.495248	0.692978	1.38996	0.559277	0.692474	1.04258	1.2497	0.408252	1.17861	0.488724	1.62459	0.523647	3.4797	1.33187	0.599055	1.37192
1511	1.58	726.514	Pos	Tier 3	GP 30:0	5.15		GP		17.9418	37.7681	0.966674	1.24274	1.41606	1.06816	0.954905	1.82541	0.934062	0.674948	0.692198	1.08757	1.06681	1.25154	2.43241	0.902634	0.844244	0.664814	1.53244	0.772194	1.13799	1.7024	1.18459	0.720849	1.92763	1.63583	1.60641	0.794809	1.14715	0.818382	0.702069	0.776068	0.876235	0.431556	0.469922	0.809559	0.835923	1.16249	0.635787	1.19786
1514	1.57	748.528	Pos	Tier 3	PC O-33:4	3.77		PC	LPC 33:4 | LPC O-33:5;O	8.8392	17.9142	0.899415	1.03141	1.1034	0.895323	0.628959	0.998692	0.8899	0.952966	0.775131	0.962493	1.07112	0.94244	1.34128	0.974312	0.84787	1.14725	0.890946	0.860856	0.848326	0.855531	1.14359	0.797593	0.943954	1.44035	1.31449	0.773344	1.09701	0.881781	0.909326	1.27948	0.961848	1.12883	0.752337	0.961839	0.964009	0.855825	0.827953	0.887002
1528	1.59	310.237	Pos	Tier 3	SPB 16:0;O3	6.79		SPB	NAE 14:0;O | SPB 16:1;O3	14.375	54.5537	0.982672	1.17171	0.936539	0.62579	1.38807	1.08721	1.29104	0.440236	1.01085	0.837247	0.563855	0.972012	0.827564	0.843369	0.592571	0.693425	1.06682	0.764607	1.91753	0.535691	0.768003	1.1349	4.65795	0.401271	1.22752	0.828549	1.58236	0.636295	1.02133	1.37947	0.94084	0.758504	1.16065	0.887168	0.985154	0.589195	1.69014	1.23897
1538	1.58	395.276	Pos	Tier 3	ST 27:6;O2;F	3.94		ST	Car 11:0;O3	9.7249	37.2526	0.75736	1.00238	1.15847	1.42669	0.550971	2.16927	1.09491	1.25507	0.748802	1.08724	0.58345	2.10748	1.65992	0.558164	0.96937	0.850077	1.30307	1.35977	0.912088	1.20918	0.721822	0.935439	1.68823	1.66204	1.41694	1.34631	0.901495	0.959667	1.01024	0.790364	1.08662	0.743296	0.879013	0.492947	0.634358	0.582177	0.688074	0.68382
1544	1.59	493.367	Pos	Tier 3	ST 31:4;O3	2.97		ST	PR 31:2;O3 | LPA O-23:1 | FA 31:6;O | ST 26:2;O4;G | Car 21:5;O | NAE 26:6;O3	11.6762	35.1651	0.70384	1.44089	1.88608	0.850222	0.273238	1.37067	1.15629	1.00617	1.02632	0.816011	0.561683	1.8346	1.15378	1.11079	0.485491	1.18695	1.17221	0.928172	1.02027	0.871535	1.24589	1.436	1.3301	0.866819	1.45788	0.450168	0.749115	0.66015	1.11691	0.794095	0.924611	0.922297	0.51992	0.927679	0.900523	0.696278	0.66037	1.17601
1551	1.59	586.453	Pos	Tier 3	NAT 31:2;O	4.76		NAT		8.46276	15.6995	1.10535	0.908025	1.08074	1.07399	1.19975	0.843419	0.848161	1.31233	1.08981	1.07097	1.24068	0.894832	0.95195	0.936843	1.27822	1.22862	0.899702	1.17005	1.0144	1.29863	0.918952	0.870495	0.727767	0.864834	0.934385	1.35289	1.20487	0.993491	1.00539	1.11268	1.17932	0.926236	1.1723	1.31466	1.12268	1.20943	1.21568	0.961433
1563	1.62	800.566	Pos	Tier 3	LPI 31:0	1.66		LPI	LPI O-31:1;O	14.4264	18.2347	0.950273	1.23209	0.986622	1.18159	1.31662	0.836903	0.86639	0.882554	0.872976	1.13423	1.02737	0.784219	0.94293	0.953496	1.04968	1.0115	1.00316	0.759749	0.721266	1.70301	0.943521	0.809494	0.992068	1.18187	1.26994	0.766722	0.959704	1.17842	0.845305	1.27057	0.99126	1.14511	1.08926	1.09129	1.19971	1.09366	1.22609	1.19296
1576	1.61	373.314	Pos	Tier 3	ST 25:2;O3	9.1		ST	ST 25:3;O3 | ST 25:1;O3 | PR 25:4;O2 | FA 25:4 | PK 25:5;O2 | ST 25:2;O2	9.09724	47.3651	0.517165	0.993311	0.996245	0.704653	0.56576	1.12402	0.80062	0.943155	0.549442	0.677176	0.651814	1.07676	1.57706	1.87246	0.581964	1.0941	0.701066	0.886498	1.53213	0.962919	0.704256	0.593835	1.26198	1.50891	1.17789	0.773418	0.837005	0.781985	0.631197	1.21962	0.961764	0.54342	1.15527	0.995644	0.919717	0.650738	0.703062	0.806414
1581	1.62	470.35	Pos	Tier 3	ST 20:0;O;Hex	6.1		ST	Car 19:2;O2 | FA 26:4;O4 | ST 26:1;O6 | Car 19:1;O3	9.07602	120.08	0.706493	1.333	1.08106	0.586708	1.55185	0.952645	0.67323	1.00393	0.521602	0.635612	0.622683	1.06205	1.36319	3.02167	0.627182	2.08196	0.558794	0.604295	1.39981	1.36628	0.813027	0.658334	0.853352	0.690802	1.13466	0.505155	0.773434	0.58596	0.505069	0.632177	0.760385	1.21664	0.49465	0.588149	0.611929	0.673902	0.623835	0.664085
1593	1.62	565.412	Pos	Tier 3	ST 27:0;O3;Hex	3.3		ST	ST 27:0;O;GlcA | ST 27:1;O2;Hex	7.61552	39.2974	0.561633	0.875476	1.33647	1.35072	0.631296	1.93874	1.41352	0.589475	1.06067	0.652605	2.89074	0.899642	1.67732	0.382133	0.941544	0.545287	1.14499	1.43903	0.769145	0.69118	1.41211	1.17105	1.72517	1.07567	0.709042	1.11823	0.738757	1.39862	1.01835	1.35835	0.623825	1.14604	0.971129	1.05362	1.16369	1.09457	1.00782	1.19328
1597	1.6	588.428	Pos	Tier 3	Car 28:6;O2	3.29		CAR	ST 29:4;O;Hex | ST 27:1;O2;HexNAc | Car 28:5;O3 | ST 27:2;O;HexNAc | Car 26:3;O2 | LPG O-22:0;O | NAE 31:4;O4	19.6212	43.6629	2.87518	0.531993	0.737518	0.668604	1.15885	0.578939	0.952236	0.713466	0.784297	0.48672	1.06161	0.359431	0.449874	0.563787	0.959425	1.23915	0.581934	1.34384	0.550029	0.913857	0.80453	1.02842	0.503018	0.860405	0.702473	2.08268	0.863894	1.48098	1.14367	1.32455	1.56475	1.62505	1.64675	0.842987	1.19986	1.34178	1.08815	0.745032
1627	1.64	469.312	Pos	Tier 3	ST 28:4;O3;F	6.35		ST	NAT 23:5	6.33118	17.9829	1.24522	0.965545	0.886768	0.841512	0.500203	0.909734	0.732687	0.937017	0.888779	0.707648	0.890104	0.907708	0.93399	0.800543	1.05777	0.855522	1.26128	0.833259	0.760343	0.783485	0.937194	0.790251	0.945607	1.12456	0.898913	0.827991	0.926688	0.71653	0.853267	0.711242	0.727445	0.705107	0.626816	0.84128	0.674827	0.768622	0.559304	0.704159
1628	1.64	470.315	Pos	Tier 3	FA 25:4;O5	7.47		FA	PK 25:3;O7;N | Car 18:3;O3 | ST 19:0;O;GlcA | ST 19:1;O2;Hex | ST 25:2;O7 | Car 18:2;O4 | ST 23:0;O6;G	8.91813	13.5148	0.892434	1.11747	1.12307	1.12545	0.955135	1.46335	1.05446	0.87671	0.953109	0.963443	1.12711	1.16092	1.27696	0.937084	1.00629	1.05573	1.07852	1.02186	1.13051	0.967239	1.24837	1.03403	1.20053	1.1159	0.988111	0.979286	0.955292	0.774557	0.97942	1.22541	0.947146	0.88529	0.79191	0.783738	1.0865	0.905704	0.917355	1.17614
1636	1.64	542.426	Pos	Tier 3	NAT 29:2	4.98		NAT		3.93776	37.2534	0.774781	1.20662	1.63468	1.24525	0.342183	1.77019	1.01116	1.12191	0.729534	1.11629	0.684675	1.80381	2.45792	1.20481	0.522579	1.37324	1.10853	0.918009	1.18619	0.99746	1.41883	0.765256	1.23084	1.73068	1.45037	0.988753	1.5239	0.667802	0.895551	0.873316	0.944582	0.79599	0.654694	0.828301	0.639021	0.634719	0.546598	0.798118
1645	1.64	569.343	Pos	Tier 3	ST 21:2;O4;HexNAc	0.01		ST	ST 27:3;O8;G	9.0961	40.0137	1.50309	1.01071	1.4547	0.9494	2.59606	0.918551	0.854936	0.286203	0.953163	1.11938	1.1428	1.14106	1.13899	1.33274	1.14487	0.979624	1.23955	0.774683	1.38949	1.8556	0.992441	1.45771	0.626577	1.06947	1.20479	0.77247	1.19211	1.46842	1.13329	0.1722	1.38666	0.498566	0.48145	0.626247	1.22993	1.79798	0.55114	1.20863
1686	1.68	448.339	Pos	Tier 3	NA 22:2;O5;N	2.68		NA		15.1351	22.0024	1.0524	1.10227	0.952536	0.911789	1.04646	0.739704	0.794901	1.03945	0.701579	0.918426	0.825844	0.787548	0.798475	0.782088	1.316	0.807102	0.755845	1.16449	1.04678	1.21944	0.761174	0.802077	0.79124	0.887241	1.00465	1.06341	1.0696	0.928504	0.670892	0.808249	0.818015	1.07947	1.54584	1.39587	0.909672	1.12337	1.40027	0.832801
1694	1.67	521.385	Pos	Tier 3	ST 25:0;O2;Hex	2.16		ST	ST 25:1;O;Hex | FA 31:5;O4 | FA 29:2;O4	9.60937	22.9166	0.945518	0.818533	1.09656	0.847199	0.610524	1.18489	1.39334	0.935318	0.861222	0.880009	1.62243	1.06431	1.0578	0.962646	0.761033	0.738039	1.08191	1.38142	1.01627	0.930198	1.01717	1.38443	1.22242	1.14972	0.797704	0.971388	0.8501	1.3197	1.25696	1.28919	0.906709	1.10379	0.774917	1.41504	1.24029	1.12323	1.09925	1.16839
1699	1.66	526.293	Pos	Tier 3	LPE 20:3	4.6		LPE	LPC 17:3 | PE O-20:3 | LPC O-17:4;O | LPE O-20:4;O	5.61653	11.8102	1	1.09419	0.888191	0.847262	0.742502	1.02991	1.10091	1.09192	1.17339	0.943167	0.744581	1.05537	0.905926	1.20319	0.970161	1.064	1.08374	1.17842	1.01497	0.97587	1.19375	1.04519	0.974852	0.988046	0.959801	0.766358	0.721125	0.972628	1.06347	0.89474	0.922571	0.987987	1.0363	1.042	1.01031	1.04221	1.00883	1.11977
1707	1.67	576.41	Pos	Tier 3	NAT 32:6	3.14		NAT		20.1526	40.8244	0.741758	1.56277	0.77931	1.46872	0.472687	1.28058	0.905545	0.464018	0.777379	0.854362	0.53755	0.613305	0.814346	0.881942	0.480855	1.04155	1.27997	0.664554	0.871783	0.614558	0.690425	1.9373	1.14347	1.17746	1.32572	0.418287	1.30516	0.907324	1.22008	0.898001	0.876717	0.862915	0.896827	0.805878	1.03918	0.760609	0.767289	0.800475
1712	1.66	639.463	Pos	Tier 3	LPG 27:0	5.52		LPG	NAT 30:1;O4 | PG O-27:0 | LPG O-27:1;O	6.90066	27.1481	0.862736	1.06833	0.873787	1.25488	0.417827	0.683025	0.993069	0.380487	1.01289	0.914926	0.844166	0.769065	0.641278	1.12162	0.880447	0.399667	0.884398	1.28065	0.91879	0.837709	0.989027	1.02064	1.16048	1.09497	0.840075	0.97195	1.13607	1.22832	0.780513	0.821103	0.984661	0.559884	0.655925	0.704976	0.51035	1.14801	0.939092	1.10436
1730	1.68	399.329	Pos	Tier 3	ST 27:3;O3	7.89		ST	ST 27:2;O3 | ST 27:4;O2 | ST 27:3;O2 | FA 27:6	9.21669	19.0233	1.30494	1.14616	0.920639	1.02	1.52284	0.657262	0.913756	1.27387	1.22172	0.989003	1.04072	0.902465	0.861101	1.31936	1.62636	1.10508	0.939379	1.07457	0.832804	1.32139	1.04328	0.788541	0.849336	0.937851	1.06061	0.966174	1.26513	1.03275	0.919464	1.14517	1.16031	1.37218	1.0192	1.35551	1.20748	1.35411	1.08297	1.11653
1769	1.69	449.342	Pos	Tier 3	ST 31:6;O3	1.82		ST	NAT 21:1 | ST 29:3;O2 | ST 29:4;O2 | FA 29:6 | ST 24:2;O3;G | Car 19:5 | NAE 24:6;O2	9.86039	34.9117	0.877102	0.750376	1.63779	0.640208	0.430011	1.55869	0.814359	1.02182	0.99418	0.885705	0.342364	1.17233	1.11524	1.35317	0.697634	1.52133	0.910819	0.75029	1.37808	0.966082	0.90457	0.772525	1.28198	0.984058	0.786486	0.700466	0.510326	0.931924	0.772169	0.660277	0.693027	1.05047	0.863329	0.873527	1.11951	0.836806	0.611348	0.941544
1771	1.7	495.328	Pos	Tier 3	NAT 25:6	5.05		NAT		18.23	31.2398	1.27128	1.70565	0.971856	1.7413	1.86192	0.772579	0.862204	1.41983	1.26755	0.952312	1.59984	0.833588	0.929261	2.1804	1.36527	1.35508	0.818738	1.19188	0.947489	1.31935	1.055	1.076	0.859673	0.795721	0.821222	1.07786	1.17849	0.912199	1.13949	1.7957	1.00849	1.05524	0.95947	1.41462	1.09352	1.17473	1.03013	1.16945
1773	1.7	497.333	Pos	Tier 3	ST 28:0;O3;S	6.66		ST	ST 28:1;O2;S	8.41608	57.7243	1.14516	0.934788	0.804946	1.62965	1.3645	0.928013	0.549091	1.13166	0.479065	1.78792	0.566227	0.841642	2.62925	0.965341	0.511725	0.782275	0.828499	0.575307	2.06075	0.92533	0.480185	0.644131	1.12962	0.575514	1.13856	1.30958	3.8176	0.435852	0.503033	1.06394	0.849209	0.353257	0.722369	0.588897	0.512004	0.408639	0.827349	0.575416
1776	1.7	500.374	Pos	Tier 3	Car 24:6	2.03		CAR	ST 29:2;O4;G | Car 24:5;O | ST 29:3;O3;G | Car 22:3 | LPA O-21:0;O | ST 27:0;O3;G | NAE 29:6;O3 | NAE 27:4;O2	19.5158	30.8027	1.18245	0.874414	1.01499	0.934569	0.980468	1.35472	0.829791	0.910911	1.17736	0.64236	1.48767	0.927453	0.932152	0.554142	1.0305	0.917745	0.975252	1.69509	1.0392	0.545054	0.893539	0.936413	0.989951	1.36412	0.754241	1.08023	0.885783	1.49302	0.8718	1.25755	1.0164	0.896415	1.01449	0.915327	1.0247	0.94327	0.767679	0.877399
1777	1.71	512.335	Pos	Tier 3	LPS O-18:0	0.19		LPS	LPC 16:0;O | LPE 19:0;O | Car 22:5;O | LPA 21:1;O | LPG O-18:2 | ST 27:2;O4;G | NAE 27:6;O3	19.4449	34.0012	1.17445	1.22201	1.60103	0.99742	1.39285	0.800111	0.969393	0.936644	1.08893	1.02737	1.08696	2.06289	1.68293	1.01989	0.866985	1.17954	1.52294	0.98256	1.02421	1.14752	2.36898	1.11858	1.02394	2.38812	2.95139	1.13195	0.931387	1.15538	1.94013	1.17784	1.0097	0.916615	1.073	0.993093	1.61055	1.86353	1.54877	1.22144
1778	1.71	513.338	Pos	Tier 3	ST 30:3;O3;S	1.61		ST	ST 25:2;O3;T | NAT 25:5;O | LPA O-25:5	10.2978	16.6781	0.944942	0.766407	1.10304	0.844863	1.38488	0.937733	1.42372	1.10466	0.965076	0.595279	0.785632	1.20681	0.859579	1.12784	0.788983	1.08997	1.32532	0.973591	0.952311	1.25417	0.942857	1.45436	1.09939	0.951094	0.815182	0.685773	0.646179	1.12094	1.12305	0.945304	0.827713	0.989863	0.953751	0.974467	0.997667	0.924136	0.975602	1.02928
1787	1.71	546.346	Pos	Tier 3	ST 28:1;O4;S	0.09		ST	NAT 26:3;O3 | ST 26:0;O5;T | ST 23:2;O3;HexNAc | ST 29:3;O7;G | ST 25:4;O;GlcA | ST 25:5;O2;Hex | Car 24:6;O4 | ST 23:3;O2;HexNAc | ST 29:4;O6;G	10.2262	40.6777	0.572716	0.531829	0.713843	0.656846	3.4537	1.10323	0.782844	0.771742	0.68088	0.550671	1.66759	0.728969	0.831638	0.401916	0.828179	1.04945	0.73774	1.00807	1.51167	0.511548	0.735518	1.05755	1.41173	0.624866	1.05832	1.23344	1.10612	1.55911	1.07846	0.950461	1.19377	1.04947	1.61956	0.802064	1.2038	1.45059	0.981838	1.05574
1792	1.7	594.433	Pos	Tier 3	LPC O-26:5	7.74		LPC	LPE O-29:5	7.00316	36.2213	0.866798	0.823393	1.15813	0.9483	0.669212	0.755429	0.831368	1.1408	0.837688	0.948875	1.03422	1.01046	1.34279	0.752272	1.04815	1.07827	0.814431	0.881154	2.38835	0.465522	1.13267	0.705517	2.03981	0.543122	1.08437	1.18768	2.47445	0.973819	0.919226	1.58989	0.961009	0.796401	1.25416	1.01129	0.741284	1.11476	1.30481	1.21049
1795	1.71	602.393	Pos	Tier 3	ST 25:0;O4;GlcA	6.2		ST	ST 25:1;O5;Hex	6.88179	30.3752	0.759471	1.52919	2.42992	0.829395	0.924027	1.40846	1.0316	0.718853	1.63787	0.760745	1.29038	1.04263	1.49965	0.754723	1.24485	1.35402	1.49827	1.22564	1.24153	1.19511	2.20474	1.3157	2.25067	1.10172	0.826553	0.656277	1.28087	1.15958	0.927414	0.930353	0.858128	0.884702	0.755239	1.30951	0.943142	0.863716	1.06253	0.837564
1797	1.67	620.437	Pos	Tier 3	NAT 34:6;O	4.64		NAT		23.8494	37.4606	0.609186	0.609928	1.33265	0.877273	0.676112	0.985577	0.675725	0.500861	1.03917	0.985617	0.986694	1.09153	1.13294	0.77699	0.838001	0.784152	1.8963	1.10241	1.49731	0.992616	0.676738	0.582892	1.53478	0.858329	1.124	1.00692	1.09843	0.519094	0.94977	0.847721	1.1039	0.743817	0.682959	0.627962	0.888548	0.469614	0.619328	0.499756
1800	1.71	634.31	Pos	Tier 3	ST 23:2;O8;GlcA	4.28		ST		7.25102	12.038	0.851838	1.26517	1.0533	1.2461	0.869218	1.15586	0.909118	1.07955	0.928585	1.01467	0.981017	1.05498	1.23823	0.960286	1.0992	1.038	1.01579	0.914406	1.07025	1.21054	1.0189	1.01305	1.11137	1.17399	1.10464	0.812027	0.941757	0.947952	0.943201	1.02721	0.943955	0.945661	0.858045	1.09412	0.94529	0.933719	0.92327	0.820486
1802	1.69	644.495	Pos	Tier 3	NAT 34:2;O2	5.1		NAT		9.29372	18.665	1.08543	0.81027	1.04521	1.063	1.26365	0.926564	0.965004	1.10325	1.03841	0.982453	1.16207	0.888869	0.837352	1.33466	1.51243	1.15824	0.791955	1.22386	0.89268	1.57171	1.26603	0.827127	0.812674	1.0922	0.997322	0.996668	1.18922	0.793785	0.986542	1.12363	1.04474	1.20004	1.11596	1.172	1.18829	1.27498	1.01052	0.883751
1833	1.7	595.436	Pos	Tier 3	LPA 28:0;O	4.75		LPA	LPG O-25:1 | NAT 28:1;O3 | LPG O-25:0;O | Car 26:5;O3 | ST 25:1;O2;HexNAc	11.0472	18.9247	1.04473	1.1956	1.05354	1.07567	0.954927	0.817931	1.32372	0.978268	1.37657	1.10031	1.03307	0.996299	0.863462	1.15503	1.46007	1.11675	0.736426	1.28429	1.1003	0.992043	1.17057	0.967782	0.931028	0.977354	1.04204	1.08531	1.18121	1.1079	1.10372	1.03875	1.0757	1.14472	1.03005	0.973332	1.17034	1.64392	1.10292	1.31654
1838	1.74	667.481	Pos	Tier 3	PE-Cer 33:2;O2	4.12		PE-Cer		7.55713	87.1529	0.661442	0.454005	0.759089	0.633828	0.146802	1.27181	0.949907	0.74569	0.60627	1.35452	0.315403	0.916354	1.56538	0.785916	0.457864	0.510589	0.668199	1.24088	0.996723	0.529981	0.708444	1.26663	0.838889	1.48863	0.75067	0.347818	1.15069	0.990172	1.05957	0.69228	0.614653	1.9079	0.758884	0.726899	0.819102	1.01857	0.838134	1.05588
1862	1.75	425.345	Pos	Tier 3	ST 29:3;O3	8.61		ST	ST 29:4;O3 | PR 29:6;O2 | ST 29:4;O2 | FA 29:7	7.40328	38.1906	0.427515	0.546695	0.94355	0.577303	0.40185	1.46172	1.46103	0.503391	0.574855	0.380092	1.32107	1.25712	0.697188	0.405908	0.863629	0.496509	1.07103	1.00588	0.555093	0.649613	1.23879	0.933332	1.31223	1.08452	0.520893	0.789425	0.509874	1.57133	1.10954	1.06896	0.715039	0.884291	1.54861	1.13769	1.29608	0.996487	0.961414	1.04263
1871	1.73	477.359	Pos	Tier 3	ST 29:3;O5	2.37		ST	ST 29:2;O5 | ST 23:0;O;Hex | ST 29:1;O6 | ST 30:3;O3;F2 | FA 29:5;O3 | FA 27:2;O3	7.36748	39.7284	0.703724	0.645951	1.26373	0.844726	0.376924	0.941478	1.02632	1.29121	0.831947	0.853554	0.446958	0.825957	0.798868	2.51885	0.519634	2.7605	0.827846	0.880984	1.51139	1.19837	1.63609	0.969959	0.79907	0.909374	0.798692	0.580647	0.675269	1.16756	0.944973	0.95302	1.45463	0.976851	0.937447	0.803483	0.960984	1.12116	0.967177	0.741034
1874	1.73	485.388	Pos	Tier 3	FA 28:2;O4	7.94		FA		20.0898	31.2197	1.2874	1.62213	0.707865	1.72225	1.85462	0.989316	0.718441	1.21488	0.949878	1.64891	1.26957	0.730115	1.1859	1.32879	1.11561	1.07368	0.881817	0.800424	0.980006	1.50344	0.79576	0.903007	0.709666	0.973654	1.1678	1.26153	1.50241	0.745559	0.876389	1.93169	1.21142	0.586169	0.952921	0.880618	0.813677	0.639791	0.867222	0.67985
1888	1.74	600.468	Pos	Tier 3	NAT 32:2;O	4.71		NAT		14.6082	48.3278	0.714388	0.692173	0.997279	1.30598	1.69487	0.907392	0.963661	1.16818	0.957131	0.861712	0.474579	0.913209	0.816301	2.29218	0.48328	2.65471	0.708681	0.781371	1.07724	1.0718	1.41071	0.958295	0.716904	0.937236	0.685556	0.921511	0.512197	1.35972	1.02754	0.985678	1.38042	1.33794	0.994506	0.76385	1.11452	1.35254	0.999414	0.799767
1893	1.77	646.47	Pos	Tier 3	ST 30:1;O3;HexNAc	3.84		ST	Car 31:6;O3 | ST 30:2;O2;HexNAc | Car 31:5;O4 | Car 29:3;O3	10.2335	17.8579	1.07479	0.796643	1.26433	1.06671	0.911835	0.922859	1.11277	1.18669	0.858048	0.857071	1.37848	0.948098	1.24928	1.00993	1.10822	1.00283	1.03649	1.24176	0.950476	1.20153	1.24855	0.692686	0.910885	1.11066	1.09103	0.889756	0.946796	1.11248	1.01388	1.3751	0.866075	1.17509	1.14428	1.08156	0.717357	1.03263	1.34438	1.16561
1908	1.78	520.512	Pos	Tier 3	WE 34:3	6.77		WE	FA 34:2 | NAE 32:1;O	24.9187	64.785	2.44884	2.5383	1.15088	1.04221	2.01057	0.823154	1.07777	2.06627	1.72958	1.65444	0.474336	0.916856	1.53005	3.79627	1.18001	2.3852	0.614955	0.98035	1.6057	3.00089	1.1031	2.13725	0.429848	1.01303	1.41828	1.18004	1.06553	0.820221	1.5155	0.953106	1.16587	0.548305	1.12715	0.950076	1.9172	0.838576	1.45395	1.09889
1911	1.76	551.409	Pos	Tier 3	FA 34:6;O2	3.52		FA	LPA 26:0 | LPA O-26:1;O | NAT 26:1;O2 | LPG O-23:0 | ST 23:1;O;HexNAc | ST 29:2;O5;G | Car 24:5;O2 | NAE 29:6;O4	16.8394	23.1515	1.24454	0.989971	1.19167	1.13382	1.46355	0.948826	1.00037	1.92692	1.42829	1.31068	1.10273	0.966757	1.26892	1.72201	1.45842	2.17907	0.863523	1.02599	1.29545	1.29252	1.33971	0.942027	0.693384	0.975743	1.21382	1.16092	1.53824	1.03424	1.38378	1.58064	1.56581	1.094	1.07258	1.27261	1.13759	0.914073	1.31494	1.14733
1920	1.79	679.301	Pos	Tier 3	ST 28:6;O8;GlcA	7.09		ST		11.666	20.6149	1.43869	1.11452	0.859079	1.28298	1.07388	1.11951	0.83287	0.952135	1.27589	1.22774	1.06813	1.18981	1.19548	0.855467	1.27195	1.11766	1.25251	0.971012	1.27816	1.38349	1.09766	0.950538	1.08608	1.07272	1.21765	1.43246	1.21008	1.16404	0.729504	1.0227	1.23484	1.4975	1.00024	1.17421	1.11752	0.921981	1.19662	1.03807
1941	1.8	337.273	Pos	Tier 3	FA 19:0;O	5.89		FA	MG O-16:1 | NAE 14:0;O3	25.5617	35.4907	1.78985	1.74409	1.18145	1.5532	1.53897	0.671938	0.943331	1.19061	1.38246	1.64067	0.933201	0.725888	0.847486	2.11869	0.900323	1.85326	0.993335	1.28031	1.21221	1.26578	1.72113	0.939104	0.880462	1.0538	1.08339	0.556814	1.57508	1.12987	1.38345	1.54857	1.12978	1.35683	0.980331	1.40804	1.17753	1.5715	1.10541	1.06222
1944	1.79	424.286	Pos	Tier 3	ST 25:4;O3;G	4.05		ST	ST 27:7;O3 | LPE O-15:0;O | LPC O-12:1 | LPE O-15:1 | SPBP 20:1;O3 | LPC O-12:0;O | LPA O-17:2 | NAE 23:6;O	10.2887	28.1828	0.655387	1.22822	0.795321	0.687585	0.984044	0.88937	0.843445	0.604219	1.05943	0.505204	1.2587	0.990702	0.941853	0.540454	0.93931	0.599452	1.05207	1.02717	0.689457	1.12624	0.828729	1.10505	1.56723	1.22832	0.74103	0.788523	0.553283	1.14803	1.45357	1.16626	1.1002	0.771045	0.766351	0.926938	1.05043	1.43897	0.904736	1.07399
1950	1.78	521.343	Pos	Tier 3	NAT 27:7	4.13		NAT	PR 35:12;O2	11.4618	25.0852	1.16347	0.851358	0.649174	0.993043	0.856513	1.27914	1.00519	0.837293	1.09604	1.03142	1.09439	0.670754	1.15244	0.698651	1.087	0.785375	1.03955	1.14429	0.707085	1.12376	1.03051	1.11014	1.21263	0.975342	1.09932	1.69848	0.781562	1.0842	1.27984	1.01801	1.21225	1.20114	1.12405	1.278	1.23507	1.07295	1.54265	1.36174
1952	1.78	522.346	Pos	Tier 3	Car 22:5;O3	6.2		CAR	ST 21:0;O3;HexNAc | ST 23:2;O;GlcA | ST 23:3;O2;Hex | ST 29:4;O7 | ST 27:1;O7;G | Car 22:4;O4 | ST 21:1;O2;HexNAc | ST 27:2;O6;G	20.8856	40.6781	2.9804	0.756054	0.806893	0.71011	1.78957	0.771463	1.03836	0.901084	0.970146	0.745578	1.27044	0.405095	0.621628	0.882938	1.2325	1.77525	0.577088	1.03935	0.984581	1.41089	0.948862	0.948194	0.579931	0.843325	0.959038	2.00979	0.624953	1.1402	0.962894	1.54014	1.9018	0.776804	1.8968	0.821499	1.05015	0.992533	0.95862	0.652543
1953	1.78	523.349	Pos	Tier 3	ST 30:1;O3;S	6.29		ST	ST 30:2;O2;S	9.7852	13.6431	1.03616	0.802699	1.05479	0.730353	0.978299	0.932945	1.04783	1.0207	1.12783	1.01487	0.856431	1.0013	1.03631	1.06435	1.05229	1.22161	0.948285	1.39964	1.0838	1.1959	0.806706	1.12661	0.925753	0.906828	0.984955	1.1212	1.1231	0.934977	1.13171	0.969392	1.02563	1.0887	1.22296	1.07956	1.10445	1.22635	0.968866	1.06907
1955	1.79	532.35	Pos	Tier 3	ST 21:0;O4;Hex	3.23		ST	ST 29:3;O3;T | NAT 29:7	19.4549	22.6611	1.33181	0.889378	1.20646	0.9539	1.69565	0.87203	1.00348	0.840337	1.14806	1.04173	0.732795	0.961103	0.935425	1.18341	1.28258	0.906233	0.904654	1.38672	0.997141	1.08771	1.18345	0.957123	0.692707	1.03263	1.12726	0.811304	1.17098	1.21865	1.10039	0.739517	1.30249	1.33399	1.04663	0.736432	1.38195	1.23431	1.05747	1.03604
1959	1.78	610.309	Pos	Tier 3	ST 21:0;O8;GlcA	4.14		ST	ST 29:4;O8;T | ST 29:5;O7;T	7.37109	35.9586	0.54648	0.780139	0.952525	0.896082	1.03749	0.600086	0.696207	0.595271	0.914446	0.98506	1.01345	0.674223	0.813793	0.762517	0.701656	0.725132	1.67401	0.897647	1.12015	1.01434	0.733142	0.60059	0.834867	0.715996	1.02758	1.02803	0.720246	0.73922	1.05062	0.809904	1.23917	0.895811	0.983149	0.742781	0.822289	0.77274	0.835948	0.758223
1962	1.8	615.444	Pos	Tier 3	NAT 31:4;O2	6.93		NAT		8.07655	23.9882	0.923674	0.764305	0.990724	0.748587	1.36123	1.15325	1.53439	0.849124	1.02319	0.685289	1.23389	1.16352	1.21133	0.733689	0.630211	0.846981	0.995403	1.03863	1.4194	0.686133	0.927984	1.2049	2.10051	0.656978	1.03042	1.2153	0.917623	1.12422	1.02048	1.04527	0.764695	1.07429	1.249	1.07877	0.863546	0.930953	1.22155	1.18482
1963	1.8	623.453	Pos	Tier 3	ST 30:0;O4;Hex	1.2		ST	ST 30:0;O2;GlcA | ST 30:1;O3;Hex	6.85501	31.0458	0.641107	0.845743	0.82111	0.622105	0.497681	0.862454	0.986573	0.915282	1.18103	0.726717	0.486017	0.748733	0.625306	1.19141	0.770228	0.83653	0.74083	0.805694	0.924399	0.680616	0.697298	1.18272	1.74408	0.995864	0.869333	0.645811	1.44853	1.32469	0.959527	0.635981	0.890539	1.08038	1.34905	0.989298	1.08617	1.19339	1.06826	1.15182
1985	1.8	486.293	Pos	Tier 3	ST 23:0;O5;T	9.29		ST	ST 25:2;O3;S | NAT 23:4;O2 | ST 23:1;O4;T	7.91706	26.9837	0.714445	1.15492	1.53351	0.910982	0.736772	1.35009	1.10937	0.771352	1.33731	0.916148	1.65403	0.888665	1.67225	0.709348	1.02035	1.04585	1.26081	1.07155	1.2893	1.11019	1.2351	1.12984	2.32979	1.28347	1.10056	1.48217	0.776108	0.972875	1.06772	1.07954	0.768191	0.808	0.750811	0.897101	1.26824	0.922997	0.856505	1.00909
2002	1.81	614.447	Pos	Tier 3	NAT 32:3;O2	3.98		NAT		6.36528	36.1798	0.592425	1.14392	1.07003	0.842257	0.296841	1.77628	1.10593	0.811541	0.80653	1.44096	1.22884	0.918441	1.77133	0.999015	0.540415	1.65373	0.933182	0.681874	1.13334	0.497138	1.17225	2.57305	1.16795	1.30015	0.887334	0.577278	0.952479	1.45516	1.20826	0.953349	0.94747	0.948631	1.01923	0.799368	1.11423	0.869613	1.12829	1.14834
2003	1.79	621.403	Pos	Tier 3	PE-Cer 30:4;O2	4.65		PE-Cer	ST 29:2;O5;Hex | ST 29:1;O4;GlcA | ST 29:2;O3;GlcA | ST 29:3;O4;Hex	5.71967	66.5849	0.908402	0.651587	1.23256	0.53094	0.399416	1.43478	1.11501	0.495105	0.529121	1.08799	1.071	0.741644	1.50456	0.499667	0.388219	1.04028	1.24378	0.865935	1.58252	0.296251	0.777423	0.70956	5.59471	0.490425	0.576276	0.666719	2.6524	0.937616	0.651559	1.32216	0.585836	0.783048	1.10072	0.740186	1.24436	0.901366	1.22872	0.98928
2005	1.8	658.475	Pos	Tier 3	NAT 34:3;O3	6.63		NAT		23.8918	25.8084	0.994869	0.8008	1.05925	1.7238	0.584561	1.18014	1.07124	0.975718	1.30466	1.12372	1.97068	0.79253	0.961985	0.877135	0.795557	1.13382	1.09476	1.24605	1.11249	1.20593	1.26524	0.914843	1.39147	1.21215	1.18022	1.23726	0.650476	1.16699	1.07585	1.58751	0.867562	0.925005	0.91254	1.12509	1.25372	0.923391	0.841958	0.99698
2008	1.8	703.54	Pos	Tier 3	MGDG 30:0	6.84		MGDG		6.61943	12.6499	1.22242	1.0489	0.864909	0.898461	1.10554	0.923243	0.976331	1.05122	1.25657	1.1789	0.997455	1.01931	0.865538	1.09966	1.12727	1.06569	0.816913	1.15635	0.90301	1.09685	0.968675	0.995524	0.901315	0.95155	1.06479	1.06062	1.18416	0.828858	0.98323	1.03557	1.00579	1.04387	1.17274	1.46408	1.08258	1.13683	0.992887	0.900453
2014	1.82	297.169	Pos	Tier 3	FA 14:1;O3	7.99		FA	MG 11:1;O	19.4388	24.8742	1.19976	1.42549	0.74445	1.51135	1.72393	0.865835	0.80408	1.13442	0.953283	1.06739	1.2838	0.642487	0.838185	1.14563	1.11009	1.17785	0.86648	0.807812	0.887622	1.25953	0.816232	1.02123	0.688796	0.939646	1.06222	1.04079	0.832952	1.07581	1.12994	1.95211	1.34009	0.775854	1.1714	0.952544	1.02018	0.819489	0.99457	0.702489
2015	1.83	299.185	Pos	Tier 3	MG 11:0;O	6.96		MG	FA 14:0;O3	15.4299	101.699	0.488715	1.18607	1.03129	0.723884	1.92197	1.12497	0.534069	0.808744	1.10482	1.04647	0.956625	0.560798	0.996991	1.32397	1.02338	1.318	1.41633	1.01296	0.884834	0.565104	0.615665	1.29427	0.720439	0.555835	1.42348	0.70057	0.934903	0.861573	0.810999	0.645638	1.04941	0.498026	1.4034	0.42651	0.80584	0.486663	1.06886	1.03095
2042	1.84	602.444	Pos	Tier 3	ST 30:4;O;Hex	3.99		ST	ST 28:1;O2;HexNAc | Car 29:6;O2 | ST 28:2;O;HexNAc | Car 29:5;O3 | Car 27:3;O2 | LPG O-23:0;O | NAE 32:4;O4	10.7436	20.9372	1.24998	0.889951	0.732537	0.769215	0.803009	0.659855	0.656795	0.894012	0.716156	0.841397	0.754525	0.618079	1.03948	0.865512	1.06941	0.855257	0.76884	0.71905	0.760003	0.872566	0.673339	0.710273	0.800787	1.04536	1.04864	0.806359	0.95452	1.07283	0.965702	0.873756	1.15012	0.874396	1.05095	0.930344	1.01486	1.33478	1.11796	1.051
2066	1.85	480.335	Pos	Tier 3	ST 27:3;O6	7.08		ST	Car 20:4;O2 | ST 25:0;O6;G | ST 21:2;O;Hex | FA 27:6;O4 | Car 20:3;O3 | ST 19:0;O;HexNAc | ST 25:1;O5;G	19.6596	13.8651	1.07248	0.963009	1.01162	1.06903	1.24547	0.869084	1.04566	1.06349	1.21153	1.23291	0.952541	0.999644	0.897732	1.11092	1.47524	1.13402	0.870684	1.12709	1.0115	1.01948	1.05123	0.851764	0.847742	0.788618	0.852406	1.24322	1.31301	1.00034	0.954545	1.01734	1.0514	1.18984	1.08274	1.20514	1.07614	1.15243	1.10531	1.21356
2071	1.85	506.881	Pos	Tier 3	PK 15:2;O3;Br3	7.9		PK		7.36077	36.4637	1.15397	0.796444	1.62997	0.752355	0.723396	1.83672	0.701325	1.03899	0.934189	0.927901	0.851529	1.26784	1.33722	1.3556	0.867947	1.45089	0.969602	0.809184	1.20075	0.91126	0.964798	0.646367	1.14968	0.753428	1.15142	1.12951	0.704932	0.964427	0.744707	0.881985	0.695599	0.989229	0.69426	0.873548	1.11275	0.738806	0.782311	0.96629
2075	1.83	576.378	Pos	Tier 3	ST 23:0;O5;Hex	6.31		ST		18.1699	185.309	9.51454	0.633038	0.447741	0.359165	1.51815	0.794595	0.260224	2.93145	2.26451	0.271349	0.643062	0.45753	0.16279	0.240863	1.8379	0.386256	3.01424	0.350147	0.166901	0.73444	0.167638	0.301208	0.688562	6.08268	3.65979	1.74348	0.448376	0.295812	1.77032	0.172	1.44896	0.215139	0.148345	0.511658	0.196279	0.0967913	0.359715	0.189562
2078	1.87	674.493	Pos	Tier 3	LPC O-32:7	2.73		LPC		16.5358	28.2828	1.18664	1.92884	0.974547	0.980271	1.62354	0.702658	0.917955	1.16902	1.12323	1.25587	1.00641	1.11921	0.967312	1.24885	1.08637	0.772666	1.33703	0.785833	1.24106	1.10415	0.919366	1.37521	1.15555	0.837556	0.959681	1.11445	1.32489	0.649536	1.34109	0.93254	1.42038	1.01098	0.978881	0.928766	0.936079	1.01038	1.16009	0.813607
2085	1.85	856.594	Pos	Tier 3	LPI 34:1;O	3.84		LPI		23.7178	27.6749	0.940554	1.05642	1.16822	1.0054	1.31041	0.686923	0.796727	1.32417	1.71117	1.13352	1.19457	0.721163	1.0566	1.25103	1.18387	1.56002	0.707789	0.990421	1.38023	1.36555	1.21563	0.744406	0.552257	0.874783	0.873161	1.20733	1.85731	1.20923	1.2741	1.60574	1.19327	1.45173	1.65246	1.734	1.47911	1.99094	0.953488	1.4224
2088	1.84	900.621	Pos	Tier 3	PR 56:16;O6;S	4.81		PR		17.5027	36.2742	0.614719	1.08738	1.07109	1.00101	0.390556	1.7199	1.04954	0.585137	0.86951	1.35865	0.899405	0.785675	1.38818	0.7272	0.615329	0.858928	1.35506	0.993818	1.22169	0.895469	0.927042	2.04441	2.05924	1.53127	0.914721	0.665285	0.826116	1.16961	1.05587	0.797343	0.709823	0.745157	0.935158	0.829506	1.2893	0.849672	1.04415	1.00132
2110	1.88	450.358	Pos	Tier 3	Car 18:0	5		CAR	NAE 23:1;O2	22.2043	81.77	0.57959	0.495128	0.995315	0.384769	0.595598	1.4952	0.341061	0.455231	0.564713	1.5487	0.406018	0.391725	2.17195	0.613408	0.331082	0.6891	0.72749	0.664657	0.568363	0.468976	0.337396	0.542886	0.646594	0.367883	1.30356	0.539848	1.48256	0.641349	0.627374	0.517591	2.27185	0.32627	1.29931	0.333154	0.418995	0.375731	0.364744	0.362844
2123	1.87	620.405	Pos	Tier 3	ST 25:0;O6;Hex	6.81		ST		18.2974	35.7537	0.736131	1.04423	1.22239	0.82183	0.550378	1.87503	0.92719	0.579407	0.895637	0.988135	2.62121	1.44552	1.19277	0.477288	0.93657	0.474188	1.57626	1.40291	0.804301	0.72882	1.74229	0.697399	1.63683	1.0675	0.747177	1.47846	1.01133	1.00408	1.35056	1.22044	0.651056	1.087	0.718377	1.10051	1.02277	0.863118	0.993714	0.95065
2128	1.87	680.486	Pos	Tier 3	PC 27:0;O	0.07		PC	LPS O-29:1;O | PE 30:0;O | LPS 29:0 | LPG 29:2 | PG O-29:2 | Car 33:6;O2 | LPG O-29:3;O	12.9814	41.8903	0.981437	0.92101	1.12785	0.98472	0.641274	1.08806	0.668245	1.21294	0.603956	0.910157	0.832688	0.738441	2.90309	0.859111	0.604512	1.18594	0.987639	0.59722	1.8493	0.620308	0.756927	0.845184	1.98182	0.488737	0.89359	0.772377	2.46434	0.861166	0.872175	0.995591	0.701156	0.918172	1.59641	0.745796	1.01888	0.840274	1.23141	1.05964
2132	1.87	724.513	Pos	Tier 3	PG 31:0	1.24		PG	PG 31:1 | LPS 31:0;O | LPG 31:2;O | PG O-31:2;O	17.6154	101.685	0.917912	0.714408	0.650373	0.611424	9.69939	0.865039	0.803831	0.949812	0.936252	0.903496	0.842758	0.66473	0.63855	0.835439	1.37201	0.621158	0.881744	1.12468	0.772527	1.07066	0.721771	0.781005	1.63858	0.985068	0.924832	0.594667	1.11107	1.27625	0.981642	0.904247	1.07627	0.835854	1.53765	1.03814	2.43856	1.11524	1.25871	1.11817
2136	1.86	768.54	Pos	Tier 3	LPI O-30:2	1.69		LPI	PG 33:1;O	10.9139	39.8759	0.661563	2.01094	1.38444	1.14814	1.33024	1.01938	0.846016	0.775453	1.47906	0.631502	0.832219	1.04476	0.559218	2.03164	1.45038	0.785668	1.63787	1.15924	0.632267	1.82816	0.956256	1.30758	1.75698	1.27065	1.01778	1.02578	0.654937	0.747937	0.787511	0.833366	0.783325	0.734067	0.683707	0.789785	1.11059	0.724037	1.18694	0.715078
2151	1.88	461.36	Pos	Tier 3	Car 17:1;O2	2.57		CAR	NAE 22:2;O4	23.6916	57.9241	3.08969	0.34345	0.946556	0.4365	0.415875	0.294796	0.761546	0.504066	0.625779	0.323572	0.550324	0.401301	0.332144	0.821303	0.525577	1.9241	0.479998	0.838512	0.992331	0.77368	0.80979	1.03995	0.374522	0.948303	0.775673	1.76835	0.480526	1.47531	0.924746	1.13749	2.32933	0.98553	0.934516	0.68442	0.881079	0.859751	0.903722	1.556
2154	1.89	508.34	Pos	Tier 3	ST 28:3;O3;G	0.05		ST	Car 23:6 | NAE 28:7;O2	12.2153	35.0208	1.24672	0.673408	0.912789	0.65673	0.239813	0.982389	0.686274	1.22822	0.732877	1.09992	0.457986	1.39551	1.29291	1.26953	0.8365	1.00108	1.1461	0.933435	0.923068	0.753745	0.722475	0.59358	1.05124	1.01904	0.994422	0.58284	1.37604	0.708061	1.08686	0.640522	0.921894	1.68833	1.00858	0.822501	0.60638	0.850936	0.938607	0.964016
2155	1.89	509.343	Pos	Tier 3	NAT 26:6	5.17		NAT		4.07186	10.3561	1.05296	1.21439	1.19945	1.15846	0.830793	1.19247	0.964336	1.03617	0.949951	1.02723	1.00608	1.15966	1.39868	1.00723	1.21696	1.12809	1.01909	1.05631	1.10846	1.12031	1.18286	0.960379	1.15204	1.09246	1.01266	0.894931	1.19373	0.846687	0.903861	1.1041	0.942627	1.00392	0.876977	1.06948	0.905766	0.976927	0.903348	0.940602
2159	1.89	547.402	Pos	Tier 3	ST 27:2;O;Hex	5.76		ST	ST 27:0;O;GlcA | ST 27:1;O2;Hex | FA 33:6;O4	7.59685	86.4062	0.722783	0.709674	1.13253	2.56974	0.491459	1.38281	0.982996	0.727043	0.493464	0.92861	0.566405	1.96923	2.9448	0.218673	0.514178	0.627356	0.654142	0.804996	3.39139	0.36506	0.675956	0.722641	7.37995	0.784278	1.24815	1.98538	2.41766	0.92354	0.67675	0.803197	0.453859	0.528952	1.2355	0.85091	0.585417	0.801104	1.09537	0.703974
2160	1.91	548.362	Pos	Tier 3	ST 28:0;O4;S	0.5		ST	NAT 26:2;O3 | Car 24:6;O3 | ST 23:1;O3;HexNAc | ST 29:2;O7;G | ST 25:3;O;GlcA | ST 25:4;O2;Hex | Car 24:5;O4 | ST 23:2;O2;HexNAc | ST 29:3;O6;G	24.21	20.4232	1.27177	0.801965	1.35338	0.896193	0.722606	1.06636	0.876709	0.810121	0.949322	1.11092	0.689125	0.865384	1.16791	1.04101	0.901712	0.919272	0.783871	1.51986	1.46719	0.881624	0.899037	0.903216	0.834251	1.09262	0.991685	0.954812	0.966709	0.824298	0.935645	0.738476	1.21627	1.07447	1.33448	0.959867	1.13162	1.63337	0.693874	0.766615
2161	1.91	557.414	Pos	Tier 3	PR 40:13	4.06		PR	PR 40:12 | PR 40:14	7.45405	46.7424	0.880425	1.72585	1.26904	1.02684	0.969837	1.1811	1.15644	0.837534	1.02788	0.692276	0.441341	1.7986	1.02657	2.06195	0.860848	0.840955	2.00895	0.713443	1.17895	1.89136	1.04438	1.84975	2.03355	1.23124	1.03697	0.571006	0.876573	0.45737	0.837869	0.71337	0.668198	0.583479	0.531851	0.578627	0.69755	0.445919	0.704621	0.646705
2163	1.88	570.355	Pos	Tier 3	PC O-20:2	4.16		PC	LPC 20:2 | LPC O-20:3;O | LPE 23:2 | PE O-23:2 | LPE O-23:3;O	9.30351	57.2377	0.452009	0.494327	1.33564	1.12957	0.429571	0.890863	1.11538	0.30666	0.589598	2.42917	1.50165	1.05781	1.47078	1.24728	0.951188	0.903491	0.498822	1.07244	0.945902	0.983772	0.936172	0.605846	0.56009	1.00455	1.21162	0.510669	0.912387	1.29365	1.34642	1.13764	0.845824	1.0529	1.21976	0.379108	2.90534	0.56105	0.432492	1.48157
2169	1.89	591.43	Pos	Tier 3	ST 29:0;O2;GlcA	7.13		ST	ST 29:1;O3;Hex | ST 29:2;O2;Hex | ST 29:1;O;GlcA	13.9381	55.5092	1.77663	0.868226	0.789002	1.35225	2.95898	0.590151	0.68062	0.78343	0.764462	0.677334	0.877013	0.739162	0.664917	0.74755	0.783391	0.793751	1.44283	1.06205	1.06587	0.879109	0.741213	0.707202	0.71332	0.691858	0.746429	0.640273	0.716242	0.781052	0.673893	0.934595	1.36196	0.788911	1.00799	0.848792	0.693337	0.823439	0.814537	0.850181
2185	1.9	681.344	Pos	Tier 3	PG 29:8;O	6.84		PG	LPI 26:7	8.78578	50.4084	1.08869	1.02041	0.839826	1.14745	1.7174	1.00073	0.623771	1.00925	0.646851	2.17596	0.602318	1.43552	1.18071	1.01527	0.98756	0.593212	0.977982	0.844577	1.43882	1.13356	0.765852	0.910097	1.57386	1.19786	1.18772	1.12719	1.6606	0.604087	0.632054	0.873846	0.712964	0.60543	0.841015	0.698262	0.73915	0.629198	0.789962	0.617608
2191	1.9	711.4	Pos	Tier 3	PE-Cer 32:5;O6	6.42		PE-Cer		6.85579	9.80584	1.02722	1.14252	1.15762	1.07616	0.806075	1.16697	0.978852	1.04348	0.947678	1.07552	0.969724	1.19484	1.38419	1.02216	1.09087	1.17831	0.995196	1.0181	1.06487	1.03328	1.14347	0.998208	1.11967	1.10037	1.02576	0.914742	1.14889	0.858433	0.923276	1.04244	0.937217	1.00357	0.876941	0.990059	0.898886	0.929962	0.867672	0.970972
2198	1.92	370.295	Pos	Tier 3	SPB 19:0;O4	5.65		SPB		8.91547	46.247	0.792793	1.18884	1.13729	0.61949	1.2526	2.24261	1.04708	0.678706	0.985449	1.47396	0.356639	0.90671	1.70971	0.806104	0.597966	1.29949	0.872845	1.0023	1.18355	1.13832	0.949847	3.25084	0.971461	1.08072	0.799998	1.06439	0.654374	1.59428	1.1354	0.952991	0.833333	1.24772	0.922323	0.813786	1.02289	0.998079	1.10718	1.47397
2202	1.91	459.351	Pos	Tier 3	ST 29:3;O5	8.02		ST	ST 29:2;O5 | ST 29:3;O4 | ST 29:4;O4 | FA 29:6;O2	10.3547	38.9123	0.754474	0.721161	0.763153	0.918778	0.556906	1.00933	1.00107	0.627048	0.863055	0.614174	2.98813	0.898928	0.660079	0.467561	1.22992	0.358779	1.23353	1.32927	0.770817	0.856539	0.931885	0.693272	1.33207	0.788788	0.952141	2.29816	1.03383	1.10878	1.56688	1.51769	0.753395	1.03782	0.989265	1.19569	1.3267	0.981649	1.42755	1.21061
2207	1.91	528.308	Pos	Tier 3	LPE 22:5	0.01		LPE	LPC 17:2 | LPE 20:2 | LPC 19:5 | PE O-22:5 | LPE O-22:6;O | PE O-20:2 | LPA 24:6 | LPC O-17:3;O | LPC 19:4;O | LPE O-20:3;O | LPE 22:4;O | ST 30:7;O3;G	23.9795	26.7723	1.26328	1.92063	0.819687	1.77434	1.52991	0.808424	0.94594	1.1331	1.21755	1.16017	1.80113	0.822797	0.850079	1.23684	1.27596	1.03226	0.841611	1.05911	0.809991	1.15058	0.953913	0.916146	0.685756	0.964644	1.11861	1.04466	0.933709	0.99142	1.15433	1.87354	1.19105	1.16544	1.03448	1.19559	1.13296	1.16872	1.01436	0.967267
2213	1.9	584.474	Pos	Tier 3	NAT 32:2	5.33		NAT		20.4583	22.39	0.746996	0.737086	0.980413	1.03924	1.23665	0.930284	0.847662	0.923796	1.15399	0.84154	0.99687	0.727318	0.818275	0.928778	1.13873	0.994084	0.722354	1.03289	0.841874	0.92711	1.06661	1.27775	0.985691	0.83028	0.990578	0.989175	1.01183	1.36417	1.22341	1.26199	1.11208	1.06993	1.40625	1.09456	1.58555	1.17879	0.942206	1.45516
2221	1.9	655.336	Pos	Tier 3	DGMG 18:5	6.05		DGMG	ST 27:2;O8;GlcA | PE-Cer 28:5;O6 | ST 27:3;O7;GlcA | ST 27:4;O8;Hex	8.15347	12.1857	1.09598	0.980023	1.07903	0.825082	0.8277	0.92685	1.10935	1.03045	1.20502	0.866379	0.76054	1.07758	1.02594	0.995327	1.18591	1.04262	1.05215	1.01436	0.948303	1.10493	1.13754	1.24594	1.00273	1.06338	1.13196	0.723189	0.708793	0.90943	0.967836	0.96344	0.938096	1.03968	0.912788	1.14346	1.01195	1.13823	1.0625	1.1099
2223	1.9	657.342	Pos	Tier 3	PG 27:6;O	2.63		PG	ST 30:5;O8;T | LPI 24:5 | LPI O-24:6;O | PK 35:11;O10;N | PG 25:3;O | LPI O-22:4	9.53411	57.1515	0.962869	0.54382	1.02171	0.584916	0.466461	1.43759	1.1679	0.462496	0.564068	1.36543	1.12168	0.697815	1.01485	0.516406	0.366548	0.882125	0.973328	0.946145	1.42796	0.225335	0.649936	0.844891	4.09727	0.400185	0.54689	0.831016	2.22115	1.03848	0.721061	1.13132	0.675505	0.695484	1.28924	0.661743	1.42424	0.9498	1.49461	1.14377
2245	1.92	415.324	Pos	Tier 3	ST 27:2;O4	8.7		ST	ST 27:3;O4 | ST 28:1;O4 | ST 27:3;O3 | ST 27:4;O3 | FA 27:6;O	12.5999	45.0427	0.969766	0.734951	1.58774	0.924577	0.464981	1.22719	0.879414	1.2152	0.64305	1.16832	0.451997	1.06768	3.31239	0.984841	0.45465	1.34892	0.740265	0.820215	2.66269	0.465285	1.34864	1.13297	2.08854	0.827948	0.819277	0.515983	1.8339	0.937965	0.880425	0.698672	0.693719	0.957913	0.864647	0.825165	0.858011	0.992684	1.01991	1.08926
2251	1.93	531.274	Pos	Tier 3	LPG 20:5	4.68		LPG	PG O-20:5 | PG 20:3 | ST 23:3;O6;T | LPG 20:4;O | ST 25:7;O;Hex | PG O-20:4;O | LPG 18:2 | NAT 23:6;O4 | ST 26:7;O7;G | LPG O-18:3;O	7.34423	44.5757	1.14615	0.971966	1.34874	1.52887	0.892037	1.3195	1.0663	0.946924	0.602875	1.26221	0.66417	2.01861	2.31488	0.743263	0.636801	0.300575	1.18713	0.825657	0.884741	0.487558	0.897804	0.573754	1.69306	0.751686	1.44012	0.944293	1.54874	0.364368	1.4245	0.595489	0.530914	1.05336	0.686213	0.629933	0.27586	0.442394	1.0041	1.20126
2254	1.92	584.312	Pos	Tier 3	ST 26:0;O8;S	3.17		ST		9.95789	32.1927	0.851155	0.749799	1.10124	1.0617	2.92075	1.26761	0.829906	1.0982	0.785958	0.743857	0.878269	0.668412	1.43873	0.795818	0.677066	0.747984	0.938104	1.3256	1.25295	0.720215	0.824718	1.23767	1.71328	0.852296	0.96743	0.709418	0.981677	1.0065	1.12031	1.1041	0.852617	0.78296	0.67998	0.832545	0.94974	1.02217	0.762066	1.19661
2258	1.92	604.409	Pos	Tier 3	ST 25:0;O5;Hex	6.55		ST		20.2381	46.6354	0.742635	2.07759	1.97197	1.09469	0.875406	1.53391	0.844418	0.565518	0.909219	0.616636	0.806444	1.23874	0.995335	1.41584	1.23567	0.623239	2.11673	0.826705	1.29224	1.73332	1.32072	1.30749	2.6385	1.3444	1.21269	0.50063	1.07406	0.619024	0.922184	0.848281	0.735247	0.789769	0.584042	0.68958	0.979266	0.562887	0.695722	0.564107
2259	1.92	628.5	Pos	Tier 3	NAT 34:2;O	5.39		NAT		13.7095	29.2533	0.678687	0.837367	0.802826	0.738239	0.378555	1.24973	0.853152	0.711444	0.781001	1.01112	0.431061	0.762453	0.818977	1.00959	0.559339	1.05576	0.989307	0.900182	1.01778	0.660383	0.819004	1.75501	0.888538	1.03987	0.969654	0.407926	0.818092	1.12278	1.06702	0.753247	0.996686	0.894757	1.05464	0.97223	0.9792	1.01799	0.936454	1.08714
2268	1.92	227.127	Pos	Tier 3	FA 10:0;O2	6.37		FA	FOH 10:1;O3	24.387	72.09	0.529576	2.61924	1.83621	1.21118	0.50243	0.325533	1.02999	0.783802	1.11933	1.24886	1.1102	0.553279	0.512785	1.27207	1.71419	1.2686	0.292994	4.44898	3.19545	0.244042	0.673294	0.877877	0.232911	0.52887	0.742638	2.90306	1.55507	1.08804	2.99879	3.62966	0.330781	1.01793	2.40297	0.92065	1.03161	1.72112	0.480675	0.694726
2280	1.95	385.258	Pos	Tier 3	FA 19:0;O4	5.94		FA		12.0789	27.8754	1.22337	1.39028	0.804044	1.1988	1.07322	0.65714	1.11335	1.59952	1.35548	1.38512	1.87191	1.02139	1.06626	1.22136	1.621	1.79566	1.19072	0.981484	0.931032	1.55515	1.10453	0.975794	0.544825	1.05492	1.09319	1.16015	1.6337	0.783868	0.642306	1.50055	1.14876	1.40628	1.22628	1.5345	1.01107	1.31569	1.97398	1.48362
2282	1.94	499.403	Pos	Tier 3	FA 29:2;O4	7.79		FA		8.84107	12.0277	1.00184	1.02429	1.09167	0.941239	0.859342	1.30181	0.955498	0.973321	1.07628	1.03027	0.833882	1.1592	1.28641	0.995924	1.12361	1.09392	0.823481	1.04112	1.27648	0.939786	1.0579	0.964043	1.11663	1.10998	1.11627	0.927103	1.18514	0.825553	1.03458	0.873628	0.959408	0.961018	0.934709	0.948623	0.876857	0.963423	0.913194	0.968388
2287	1.96	583.386	Pos	Tier 3	ST 26:0;O5;Hex	2.6		ST	FA 30:1;O7 | ST 26:0;O3;GlcA | ST 26:1;O4;Hex	12.3444	41.6331	0.867407	1.50048	0.943642	0.94379	1.20084	0.877969	1.14051	0.788685	1.16896	0.738707	0.381666	1.36482	0.666584	2.10638	1.06435	0.685716	1.72111	0.797143	1.03388	1.84414	0.858621	1.85381	1.71133	1.21489	0.981978	0.573533	0.907009	0.51154	0.945349	0.663766	0.729921	0.598109	0.675714	0.61916	0.824054	0.547529	0.951115	0.717104
2289	1.95	587.387	Pos	Tier 3	PR 40:13;O2	2.01		PR		10.4665	25.1943	1.30668	1.00134	1.17545	1.63265	1.12199	0.93153	0.793885	1.10097	1.1307	1.20824	1.54962	0.924072	0.9894	0.947178	1.53854	1.51352	0.874269	0.859083	0.581951	1.21386	0.900042	0.650473	0.797015	1.03942	1.00699	2.49642	1.35893	1.07538	0.75152	1.07946	1.13239	1.14612	0.985855	1.24948	1.20296	1.0825	1.07962	0.8766
2294	1.95	679.419	Pos	Tier 3	PG 28:2;O	1.82		PG	ST 28:4;O5;HexNAc | LPI O-25:3 | LPI 25:1 | LPI O-25:2;O | LPI O-23:0	7.222	51.8502	1.15333	1.12968	1.14051	1.02412	0.579867	1.40924	0.9395	1.44079	0.700563	2.93843	1.07891	1.74654	3.12573	0.668707	0.765602	0.838001	0.947723	1.28196	1.08152	1.00259	0.928345	0.731444	1.48457	1.19767	1.45282	1.39	3.31711	0.599043	1.01656	1.09634	0.603351	0.838	0.676476	0.706583	0.500312	0.576151	1.05246	1.01325
2307	1.96	535.401	Pos	Tier 3	ST 26:0;O2;Hex	2.83		ST	ST 26:1;O;Hex | FA 32:5;O4 | FA 30:2;O4	17.6713	23.5157	0.575925	1.20744	0.82531	1.92253	0.756932	1.1153	1.08614	0.816957	1.41268	0.858956	0.991698	1.30878	1.33619	0.921652	1.09137	1.08828	1.27025	0.975952	1.20202	0.990609	1.37384	1.15477	1.32645	0.960623	0.861231	0.860893	1.75275	0.760092	0.82804	1.21541	1.03774	1.37068	0.905555	0.846319	1.19393	1.11067	0.982459	0.991531
2311	1.93	630.471	Pos	Tier 3	Car 29:3;O2	0.59		CAR	LPG O-25:0;O | NAE 34:4;O4	28.6848	45.6021	1.58263	1.48451	1.96218	3.21139	1.33695	1.59521	0.785833	1.20274	1.77383	2.22039	1.02765	2.93489	1.54422	2.02154	0.695823	2.15751	0.561412	2.09389	1.94601	1.05276	1.71251	1.7863	1.99531	1.3601	1.39903	1.96765	0.684777	1.03938	1.10199	1.48877	0.860224	1.73745	1.01449	1.37055	1.05188	1.00155	1.6949	0.836022
2321	1.99	349.237	Pos	Tier 3	FA 19:1;O2	5.51		FA	FA 19:2;O2 | MG 16:2 | MG O-16:3;O | FOH 19:3;O3 | NAE 14:2;O4	9.22244	19.9574	1.26396	1.07703	1.05182	0.983993	1.27262	0.650128	1.2516	1.15322	1.46687	1.05303	1.0884	1.23854	0.850003	1.1099	1.72498	0.93287	0.881746	1.24523	0.964019	1.27484	1.03242	0.828579	0.847476	0.929256	1.09297	1.04715	1.107	0.869362	1.03541	1.05469	1.1315	1.06829	1.15287	1.3286	1.02502	1.60543	1.05896	1.30943
2327	1.99	542.261	Pos	Tier 3	ST 18:1;O7;HexNAc	2.06		ST	ST 20:3;O5;GlcA | ST 20:4;O6;Hex | ST 18:2;O6;HexNAc | ST 28:7;O5;T	18.4413	39.1567	0.769896	1.36601	1.30689	0.924229	0.529528	0.685935	0.509025	0.565213	1.08044	0.568945	0.716011	1.34971	0.803591	0.564441	0.546855	0.622902	0.635996	1.40021	0.823468	0.994012	0.643007	0.54219	2.25665	1.54228	0.73258	1.24046	1.00609	0.655265	1.18013	1.15675	0.921028	0.69071	0.463266	0.844562	0.779524	0.667635	0.68424	0.487214
2338	2	780.549	Pos	Tier 3	FA 40:1;O11	3.5		FA		22.5851	17.6629	1.21589	1.15841	0.892202	1.07075	0.78608	0.741247	1.01026	1.15009	1.10777	0.730535	1.25749	0.954254	0.70433	1.22349	1.14451	1.16524	1.02294	0.941736	0.847395	1.21334	1.17455	0.995521	0.820494	0.970299	0.785066	0.922509	1.13322	1.01418	0.975781	1.37083	1.01995	1.41413	1.07723	1.27679	0.913089	1.1524	1.1564	0.892473
2345	1.98	303.268	Pos	Tier 3	HC 19:1;O	6.44		HC	HC 19:2;O | FAL 19:1 | NAE 14:1;O	11.9871	18.0896	0.957678	0.923461	0.734597	1.0795	0.930438	0.828453	1.04947	1.04386	1.20846	0.861978	0.998725	0.88065	0.936295	0.813843	1.19566	1.07664	1.36646	1.13411	1.20745	0.78622	0.914561	0.94936	0.893451	1.33314	0.836962	0.842676	0.887237	0.905516	1.01688	0.985383	1.4483	0.942169	1.1311	0.938606	0.921547	1.04266	1.01073	1.01944
2347	2.02	401.345	Pos	Tier 3	ST 27:2;O3	8.81		ST	ST 27:3;O3 | ST 27:1;O3 | ST 27:3;O2 | ST 27:2;O2 | ST 27:1;O2 | PK 27:5;O2 | FA 27:5	7.53479	28.8424	0.952362	0.963952	1.69958	0.751833	0.931302	1.34086	0.644428	1.0994	0.837859	1.01973	0.741266	1.3116	1.84224	1.16004	0.756705	1.58529	1.31202	1.06451	1.58958	1.21435	1.78683	0.686415	0.829723	1.50496	1.03366	0.527809	0.944454	0.812451	0.892444	0.809316	0.770446	1.01873	0.653399	1.07278	0.921074	0.863998	0.605416	0.807242
2355	2.03	534.296	Pos	Tier 3	LPE O-22:6	0.55		LPE	ST 19:0;O5;GlcA | ST 19:1;O6;Hex	10.2425	48.3485	1.06679	0.90534	0.758199	1.43201	2.25031	1.09664	0.592371	1.39879	1.04263	1.71604	0.496993	1.06582	1.52544	1.05001	0.567283	1.10058	1.14443	0.728753	1.22767	1.66591	0.480771	1.00068	0.893364	1.13051	1.4002	1.18901	1.89436	0.50895	0.550033	0.855562	1.18444	0.37607	0.9412	0.778752	0.501632	0.466523	0.633607	0.489436
2357	2.03	536.297	Pos	Tier 3	LPS O-17:0;O	2.87		LPS		27.5777	74.9004	2.26191	0.843659	1.40112	1.38121	1.06177	3.20543	0.55759	0.977073	0.683714	1.23087	0.627776	0.972901	0.914137	0.52922	1.41615	0.925448	1.31073	0.501813	0.961834	1.20487	1.17053	1.90762	1.58738	2.9404	4.13512	3.17259	0.667664	1.72415	1.83228	1.36916	4.00432	2.50535	1.05724	0.776384	0.839967	0.614379	0.684396	0.946241
2364	2.01	617.356	Pos	Tier 3	PE-Cer 28:5;O5	0.39		PE-Cer	ST 25:0;O8;Hex | ST 25:0;O6;GlcA | ST 25:1;O7;Hex	6.91564	54.6604	0.870578	0.63654	0.935716	1.43533	0.980139	1.12392	0.855016	1.5946	0.520279	1.38474	1.85522	1.71061	1.7024	0.793901	0.902591	1.01205	1.16032	0.385348	0.876126	0.73625	0.84134	0.667127	0.805647	1.2862	0.684196	4.72449	0.836277	0.526953	0.501825	0.733287	0.723727	0.66934	0.912083	0.670577	0.680166	0.399417	0.778575	0.514554
2376	2.06	336.325	Pos	Tier 3	SPB 20:0;O	5.8		SPB		5.82892	18.6915	0.81535	1.16004	1.34374	0.762832	1.23785	1.45363	1.03064	0.71145	1.30762	0.688255	1.07414	0.921194	0.842122	0.752742	1.03988	0.732906	1.33078	1.04778	0.991998	1.19484	1.07283	1.26772	1.56727	0.997766	1.23792	0.949331	0.642025	1.0238	1.02432	1.22306	0.890801	0.850923	0.822496	1.04544	1.1428	1.04966	1.07657	1.10273
2390	2.05	586.309	Pos	Tier 3	ST 27:2;O8;T	8.01		ST	ST 29:4;O6;S | ST 27:3;O7;T	10.7407	44.6819	0.91472	0.820346	1.43292	1.01214	1.92936	1.0869	1.16211	2.38771	1.4651	1.69029	0.912882	1.16368	1.9015	0.954492	1.71363	2.44083	1.60272	1.07483	2.03265	1.12486	1.14612	1.85783	1.13303	2.37987	1.32826	1.32759	1.2638	0.754644	0.931707	1.28976	2.46443	1.47193	0.812455	1.3579	1.2146	1.52842	2.04321	1.59019
2393	2.03	604.442	Pos	Tier 3	NAT 34:6	3.82		NAT		23.3367	21.8724	1.05093	1.79418	0.947084	1.79834	1.18773	0.850057	0.912887	0.980092	1.20138	1.45495	1.82531	0.805165	0.937371	0.898084	1.14399	0.945672	0.861684	1.02412	0.958233	1.01768	0.896424	0.998984	0.668775	1.08255	1.06953	1.14668	1.02601	0.974423	1.09971	1.59218	1.12734	1.09084	1.07197	1.10154	1.16803	1.1806	1.12648	1.04463
2405	2.06	497.343	Pos	Tier 3	NAT 25:5	4.47		NAT		4.05804	61.8486	0.890246	0.561141	0.624207	1.39627	0.464923	0.728716	0.885485	1.72067	0.573497	1.32979	2.09703	1.36618	1.08677	0.834939	1.0337	0.917909	0.958957	0.417638	0.696299	0.69732	0.811286	0.598722	0.62269	1.24795	0.594464	5.51479	0.723308	0.645057	0.482795	0.787369	0.757893	0.703659	1.08948	0.817803	0.775163	0.420701	0.920353	0.576813
2412	2.06	498.346	Pos	Tier 3	ST 27:2;O7	6.99		ST	Car 20:3;O3 | ST 21:0;O;GlcA | ST 21:1;O2;Hex | Car 20:2;O4 | ST 25:0;O6;G	4.85266	17.9015	0.740131	0.914492	1.31881	1.05104	0.714116	1.37496	1.1529	0.895083	1.08878	0.633114	0.765439	1.40505	1.21322	1.04719	0.847009	1.06857	1.21059	0.916803	0.934412	1.08446	1.21341	1.23249	1.58035	1.11221	0.854125	0.805924	0.564936	0.937758	1.10134	0.901449	0.828944	1.00188	0.785876	0.93709	1.03636	0.862831	0.794625	1.00269
2415	2.06	499.349	Pos	Tier 3	ST 28:0;O2;S	6.82		ST		12.584	20.9841	1.17064	0.960935	1.38929	0.714269	0.584464	0.947831	1.22326	1.08205	0.886749	1.10518	0.758622	1.36452	1.17331	1.00305	0.943698	1.02117	0.866581	1.15442	1.13973	0.642067	0.984261	0.977549	1.02895	0.956686	0.887521	1.00153	0.948853	1.20601	0.852093	1.09991	0.957701	0.961539	0.941344	1.10591	0.777638	1.07472	0.783787	0.856153
2418	2.06	572.371	Pos	Tier 3	PC O-20:1	4.54		PC	LPC 22:4 | LPC 20:1 | PC O-22:4 | LPC O-22:5;O | LPE 25:4 | LPC O-20:2;O | LPC 22:3;O | PE O-25:4 | LPE 23:1 | LPE O-25:5;O | PE O-23:1 | LPA 27:5 | LPE O-23:2;O | LPE 25:3;O | LPA O-27:6;O	4.86724	11.4677	1.1722	1.06206	0.959104	1.01432	1.2061	0.810518	0.969404	1.21664	1.02263	0.985854	1.1979	0.91226	0.969052	1.08418	1.23106	1.18811	1.04889	0.991371	0.955415	1.32752	1.05061	0.910197	0.788315	0.931255	1.02842	1.07636	1.11492	1.04887	0.942571	1.32444	1.02128	1.14611	1.07167	1.25752	1.07688	1.16513	1.15992	1.13303
2438	2.05	555.396	Pos	Tier 3	PR 40:15	0.57		PR	PR 40:13 | PR 40:14	3.45617	32.1882	0.562987	0.661686	0.791224	0.579881	0.337514	1.10017	1.0184	0.891117	0.769928	0.433146	1.53556	0.991631	0.667469	0.301879	1.12628	0.574056	1.00476	0.709958	0.504701	0.260518	0.762369	0.898944	1.04848	0.973186	0.782687	1.37541	0.351116	1.22809	1.00532	1.01562	1.04866	1.12606	1.21853	0.957978	0.820445	0.882372	0.821226	0.707868
2439	2.05	587.313	Pos	Tier 3	LPA 28:7	3.43		LPA		8.29162	14.4113	0.893822	1.00851	1.29107	1.09901	0.892167	1.18722	0.895514	1.07846	0.961136	1.01698	0.919304	1.04797	1.32092	0.916678	1.06859	1.36997	0.893891	0.844039	1.13891	1.01625	0.977678	1.15721	0.859845	1.02474	1.04942	0.96969	1.30358	0.817829	1.05984	0.928431	0.93672	0.855242	1.02907	1.01997	1.02215	0.895035	0.780978	0.936623
2446	2.09	427.361	Pos	Tier 3	ST 29:3;O3	9		ST	ST 29:2;O3 | ST 29:3;O2 | ST 29:4;O2 | FA 29:6	25.2217	17.8107	1.11556	1.21792	1.17243	1.38019	0.752253	1.04877	1.12782	1.09226	0.888643	1.36747	1.21063	1.33455	0.978357	0.983168	0.984494	0.930081	0.761271	1.37155	1.28001	0.721924	0.936142	1.13601	0.832115	0.846387	0.92191	0.976538	0.977996	1.0464	1.14584	0.758156	1.23693	0.928926	1.33672	1.03674	1.22564	1.10503	1.11544	1.0172
2449	2.09	464.358	Pos	Tier 3	FA 24:0;O5	0.29		FA	ST 28:4;O3;F	26.5482	44.3586	0.839787	0.973266	1.02997	1.16537	0.458052	1.46616	0.573739	0.917566	0.649568	1.28293	0.720458	0.911553	2.70089	0.927281	0.502267	0.937323	0.871153	0.664946	1.94246	0.393093	0.686003	1.07138	2.19844	0.538656	0.795296	0.845747	1.86758	0.923015	0.950197	0.673675	0.674351	0.751707	1.62879	0.53378	0.907872	0.721982	1.0303	0.925196
2453	2.08	605.53	Pos	Tier 3	NAT 32:0	3.13		NAT		8.40142	20.25	0.979522	1.12843	0.836243	0.948493	1.07764	0.889927	1.06882	1.40972	1.07346	0.97622	0.876016	0.800042	0.794221	1.12731	1.30376	1.34861	1.02566	0.855911	0.85085	0.998373	1	1.65301	0.763941	0.992765	1.02447	0.754073	1.20335	0.940962	1.10192	0.869382	1.10382	1.10822	1.01507	1.05458	1.02938	1.24523	0.994528	1.03446
2472	2.1	352.321	Pos	Tier 3	SPB 20:0;O2	6.32		SPB		9.69242	39.0129	0.770911	0.971935	1.03561	1.35357	0.536058	2.5135	1.20281	1.08711	0.732098	1.1833	0.55752	1.85437	1.69212	0.527884	0.911187	0.836159	0.915196	1.23569	0.871358	1.24993	0.722189	1.07057	1.65907	1.72395	1.42807	1.42142	0.92565	0.744046	1.07605	0.776069	1.04553	0.705197	0.86009	0.489869	0.563065	0.684888	0.663633	0.797654
2473	2.1	353.324	Pos	Tier 3	ST 26:2;O	9.91		ST		16.8878	31.4783	0.704941	0.945056	1.27881	0.890578	0.637244	1.65774	1.15554	0.841562	0.816706	0.89286	1.30342	1.26084	1.95886	1.03928	0.642226	0.762771	1.32011	1.3446	1.23721	0.966787	1.07704	1.05351	1.76061	1.34182	0.82621	0.989249	0.937769	1.0065	1.09637	0.909717	0.642862	0.893597	0.482918	0.992917	0.862532	0.748892	0.691926	0.996213
2477	2.11	550.372	Pos	Tier 3	Car 22:2;O3	1.23		CAR		18.4395	28.1012	1.00919	0.843731	0.980638	0.794724	1.17304	1.09115	0.972324	0.856083	0.939776	0.838697	1.08979	0.575498	0.931535	0.87902	0.969332	1.65277	0.639336	1.04603	1.14463	1.2807	1.02149	1.03544	0.856295	1.08981	1.02906	1.75933	1.0392	1.00638	0.991701	1.24329	1.66167	0.724495	1.47335	0.735266	0.742804	0.835962	0.712585	0.559755
2484	2.11	630.487	Pos	Tier 3	LPC O-27:3	1.67		LPC	LPE O-30:3 | LPA O-32:4 | LPC 27:1 | LPE 30:1 | LPC O-27:2;O | LPE O-30:2;O | LPC O-25:0 | LPE O-28:0	5.55593	13.8626	0.92925	1.04713	1.18879	0.9677	0.608839	1.08694	0.987872	1.12514	0.917084	1.00581	1.09808	0.982319	1.44352	1.02056	0.853716	1.2552	0.899732	0.99643	1.10096	0.956461	1.20785	0.940681	1.0135	1.26153	1.05933	0.721015	1.21586	1.02427	1.00649	1.16733	1.00722	1.14062	0.873827	1.05762	0.938875	1.04039	0.836837	1.01339
2506	2.12	344.32	Pos	Tier 3	FA 20:1;O	12.63		FA	FA 20:0;O | PR 20:2;O3 | SPB 20:1;O3 | SPB 20:0;O4 | MG O-17:2	27.8885	44.7535	1.06768	1.8981	0.914851	2.12619	0.886448	0.545723	0.877594	0.669618	0.914504	0.868243	0.90113	1.08665	1.05609	1.00926	0.531687	0.749501	0.802185	0.866752	0.891228	0.663374	0.844923	0.929487	0.84771	1.20473	1.33226	0.552317	2.53008	0.822831	1.22468	1.75131	1.33118	1.23295	1.04367	1.34065	1.11638	1.12379	0.807226	0.907585
2510	2.13	523.359	Pos	Tier 3	NAT 27:6	4.43		NAT		6.12097	12.2575	1.23368	1.06428	1.21224	0.926911	1.23388	0.944187	1.15289	1.03807	1.18833	0.9089	0.897776	0.888618	0.762243	1.26822	1.06362	1.23139	0.967055	1.09227	1.11073	1.17636	1.35154	0.996801	0.999081	0.863998	1.07431	0.840075	1.01576	1.04867	1.13717	0.911118	0.945246	1.14802	0.959303	1.12982	0.932827	1.34463	0.987967	1.11977
2511	2.13	524.362	Pos	Tier 3	ST 29:3;O7	6.94		ST	NAT 24:0;O3 | Car 22:4;O3 | ST 27:0;O7;G | ST 23:1;O;GlcA | ST 23:2;O2;Hex | Car 22:3;O4 | ST 21:0;O2;HexNAc | ST 27:1;O6;G	8.65555	21.1839	1.45449	0.918149	1.09406	0.876007	1.83912	0.769572	0.889914	1.1215	1.2141	1.14421	0.884692	0.901321	0.937673	1.2962	1.36359	1.27341	1.06757	1.11223	0.915547	1.36637	1.05693	1.14429	0.799949	1.07135	1.13859	0.793626	1.20471	1.05882	1.05529	1.17532	1.31565	1.25397	0.822565	1.26044	1.10967	1.42984	1.09195	1.04314
2512	2.12	525.373	Pos	Tier 3	NAT 27:5	2.32		NAT	ST 30:6;O3;G	6.51442	72.4369	1.43025	1.08192	0.771926	1.218	7.39268	0.880398	0.810663	1.00461	1.46064	0.779834	1.00119	0.431496	1.03435	0.761588	1.05911	0.775991	0.97177	1.3262	0.741465	0.702593	0.655905	0.841692	1.59098	0.678268	0.748497	0.652039	1.04509	1.13165	1.46142	1.20714	1.2021	1.0164	1.1011	1.48449	1.39125	2.03553	0.984729	1.233
2517	2.12	529.393	Pos	Tier 3	ST 27:2;O;Hex	7.12		ST	FA 33:7;O3	10.1825	26.35	0.631361	0.654582	1.6257	0.789998	0.902354	1.76384	0.882572	0.640348	0.782971	0.631041	1.13286	0.977707	1.43311	0.752531	0.874807	1.14429	0.980405	1.41835	0.992019	0.829325	1.56687	0.832584	1.40183	0.924872	0.820046	1.3025	0.720064	1.08854	0.82961	1.00214	0.812154	1.07347	0.933677	0.82811	0.885033	0.945846	0.772411	1.08793
2547	2.12	631.517	Pos	Tier 3	FAG 30:0;O3	4.8		FAG		17.0699	29.105	0.995754	1.18781	0.862695	1.30239	0.826608	1.13189	1.1185	0.756395	1.14402	1.01912	1.09333	1.39904	1.14101	1.01105	1.27009	0.833598	1.25145	1.04642	0.799358	0.915179	1.41291	1.5702	2.02569	1.1151	0.773319	0.690743	1.36164	1.45466	1.18707	1.45425	1.11127	1.04323	1.36305	0.969325	1.31023	0.878293	1.05079	0.893719
2566	2.15	327.216	Pos	Tier 3	FA 16:0;O3	5.75		FA	MG 13:0;O	11.0213	25.4412	1.19763	1.44655	0.811899	1.15309	0.369145	0.700611	0.946842	1.61345	1.42116	1.55646	1.32472	0.908619	0.995626	1.2189	1.62168	1.55123	0.939242	1.28334	1.0884	1.35544	0.829907	0.681528	0.667367	1.04822	1.13994	1.5585	1.33911	0.861259	1.05466	1.34202	1.06056	1.45809	1.4171	1.63574	1.15086	1.28011	1.41988	1.15322
2567	2.14	339.231	Pos	Tier 3	FA 18:0;O;F	2.12		FA	ST 21:2;O2 | FA 21:5 | FA 21:4 | NAT 13:0 | PK 21:5;O2	20.0534	34.0803	0.743683	1.48748	0.946733	0.821998	0.940554	1.65493	1.06978	0.790483	0.936923	1.38637	1.00661	0.899585	1.98369	1.01967	0.66971	1.28352	0.925211	0.472579	0.810193	0.55646	0.980499	2.02302	1.28509	1.15909	0.839326	0.918322	0.978933	1.28118	1.20667	1.02177	1.06379	1.02238	0.743033	0.720267	1.16395	0.591108	0.837064	1.01562
2569	2.15	401.29	Pos	Tier 3	ST 26:3;O2;S	5.62		ST		10.5352	13.6755	1.14429	0.778902	0.955777	0.791677	1.17821	0.821592	1.11292	0.950847	0.942617	0.973173	1.25624	0.907156	0.931437	0.90653	0.967714	1.12081	0.954591	0.972568	0.923512	1.0205	0.931758	0.950547	0.744827	0.945796	0.995145	0.820235	0.952808	0.916349	0.895833	1.02001	1.06469	1.13199	1.09229	1.02747	0.853911	1.34883	1.06578	1.08176
2574	2.16	480.309	Pos	Tier 3	LPC 15:1	0.2		LPC	LPE 18:1 | LPA 20:2 | LPC O-15:2;O | LPE O-18:2;O | PA O-20:2 | LPC 15:0;O | LPE 18:0;O | LPA O-20:3;O | ST 26:3;O3;G | Car 21:6 | NAE 26:7;O2	7.57496	13.5268	0.997426	1.0893	1.13656	1.11092	1.16982	0.975796	1.25299	0.779818	1.14794	0.854165	1.04795	0.989857	0.754752	0.908496	1.54159	0.771461	0.970711	1.14943	1.01687	1.15651	0.955737	1.23613	1.10142	0.915647	0.932677	1.02678	0.883279	1.29642	1.11253	1.14624	0.798498	1.04618	1.18146	1.27956	1.25362	0.986262	1.18853	1.04356
2621	2.19	551.375	Pos	Tier 3	ST 29:5;O;Hex	3.34		ST	NAT 25:2;O3 | LPG 22:0 | LPG O-22:2 | PG O-22:0 | LPA 25:1;O | LPG O-22:1;O | FA 33:7;O3	9.57999	43.2718	0.831127	1.31534	0.990166	0.973733	1.22263	0.916509	1.36674	0.786893	1.05328	0.660803	0.538651	1.87386	0.788323	2.25782	0.70692	0.699847	1.39113	0.921697	1.24478	1.41105	0.908798	1.27701	1.61445	1.07553	1.03506	0.82884	0.825079	0.464919	1.21715	0.703678	0.671537	0.700505	0.810928	0.659056	0.744647	0.466385	1.05657	0.621742
2622	2.21	555.176	Pos	Tier 3	ST 19:5;O8;GlcA	8.59		ST		24.8684	26.7155	1.80257	1.08388	1.06918	0.867477	2.83429	0.666409	1.21209	1.82123	1.09372	0.891357	1.24414	1.11147	0.8588	1.06263	1.51438	1.96925	1.09067	1.32135	1.32881	1.4007	1.19918	1.23223	0.589643	0.927	0.986893	0.937695	1.20514	1.0638	0.945028	1.13375	1.30007	1.55516	1.26684	1.89308	0.906728	1.54609	1.58921	1.41522
2623	2.19	556.442	Pos	Tier 3	NAT 30:2	4.81		NAT		10.7513	45.3778	0.846494	1.06208	0.784067	1.12063	0.816092	1.93006	1.50954	0.558352	0.784299	1.20458	0.796957	1.20701	1.10366	0.693247	0.46286	0.581715	1.3388	1.25517	1.14148	0.670842	0.793505	1.72911	1.15197	1.16909	0.857976	1.0048	0.719512	1.14303	1.22487	0.67079	0.659304	0.572004	0.640892	0.727335	1.00544	0.6312	0.813423	1.14736
2624	2.18	600.469	Pos	Tier 3	NAT 32:2;O	5.01		NAT		13.279	24.5362	0.867683	1.06719	1.2203	0.8273	0.781102	0.968408	1.02688	1.11428	1.17041	0.882329	1.39665	1.09518	1.06305	0.923686	1.27204	0.99856	0.929496	1.07409	0.990766	1.03084	0.982862	0.845453	0.848609	1.33473	1.33478	0.948353	0.916537	1.005	0.783347	1.07578	0.754926	0.86352	1.16062	0.918082	0.95875	1.26538	0.828522	0.767173
2627	2.17	644.495	Pos	Tier 3	NAT 34:2;O2	4.72		NAT		17.6346	14.2733	1.18151	1.04671	0.87931	1.0907	1.05406	0.818528	1.02277	1.13181	1.12671	0.876387	1.28366	0.8394	0.967796	0.781099	1.30347	1.09548	0.951363	1.2014	0.822609	0.937791	1.22985	0.928127	0.85521	0.974985	1.11112	1.1235	1.09004	1.28482	0.971413	1.21145	1.04401	1.14691	0.926057	1.14643	1.01469	0.980683	1.24147	1.30122
2628	2.17	645.498	Pos	Tier 3	PE-Cer 33:2;O2	2.53		PE-Cer		7.46333	121.78	1.73945	0.435206	0.483589	0.569459	3.94224	0.541748	0.283378	0.958113	0.849923	0.294743	0.406131	0.299182	0.186616	0.193695	0.706308	0.684453	0.359867	0.381824	0.294016	0.688052	0.167851	0.269819	0.635005	1.24574	1.1486	0.104298	0.333068	0.305564	0.686586	0.257924	1.0183	0.225442	0.121839	0.448436	0.1824	0.129025	0.347611	0.19127
2650	2.21	358.299	Pos	Tier 3	FA 20:2;O2	11.7		FA	FA 20:1;O2 | FAHFA 20:2;O | SPB 20:2;O4 | Car 13:0 | MG 17:2 | MG O-17:3;O | NAE 18:0;O3	14.0621	34.1486	1.49562	1.71282	0.684103	1.70828	1.0604	1.07869	0.620648	1.06409	0.855346	1.84765	1.30114	1.28926	1.38881	0.792414	1.3981	1.44355	1.27862	0.812806	0.708005	1.1204	0.997016	0.998757	1.00624	1.189	1.14765	2.38395	1.61107	0.89442	1.02651	0.553819	0.696634	0.781596	0.6675	1.15455	0.620562	0.676882	0.856754	0.812071
2653	2.21	469.393	Pos	Tier 3	FA 28:2;O3	8.69		FA		11.044	18.4812	1.22442	1.09818	1.066	1.12078	0.997503	0.751491	1.08686	1.02644	1.35546	1.25826	1.16315	0.931056	0.875016	1.33308	1.46206	1.02285	0.973804	1.16305	0.8584	1.38964	1.10277	0.979241	0.72464	1.03797	1.16035	1.02649	1.10325	0.917281	0.907427	1.14815	1.1006	1.02787	0.924031	1.29066	1.16343	1.27435	1.0766	1.14829
2656	2.2	513.419	Pos	Tier 3	FA 30:2;O4	8.24		FA		16.1862	33.7195	0.558344	0.643504	0.810342	1.02457	0.997319	1.02917	0.727692	0.496183	1.04475	1.33646	0.940122	0.85906	0.785184	0.896049	0.562418	0.605248	1.35679	0.939923	1.21982	0.670006	0.596413	0.841013	0.896687	0.847979	0.889643	0.914969	0.777626	0.628255	1.07996	0.703701	0.993291	0.670824	0.721749	0.499698	0.913775	0.729534	0.670223	0.765535
2666	2.22	566.346	Pos	Tier 3	PE 22:1;O	0.81		PE	LPS 21:1 | LPG 21:3 | ST 24:3;O;HexNAc | PG O-21:3 | ST 30:4;O5;G | LPS O-21:2;O | Car 25:7;O2 | LPG O-21:4;O	4.69504	36.0867	0.618568	0.596905	1.10866	1.06507	0.283112	1.71811	1.00407	0.750028	0.839733	1.39359	1.19131	0.826944	1.83009	0.95453	0.629602	0.826581	0.938683	1.44085	1.19327	0.569714	1.15393	1.98951	1.29474	1.26766	0.899118	0.67633	1.0076	0.890549	1.01391	0.91791	0.842394	0.837454	0.689431	0.8566	1.07309	0.864751	1.00184	1.05567
2673	2.21	665.279	Pos	Tier 3	ST 25:3;O8;GlcA	1.67		ST		14.5674	189.699	0.148759	0.684245	0.573031	0.475208	5.56106	0.974552	0.222325	3.15135	1.83426	0.350737	0.312025	0.424515	0.247183	0.3106	1.27136	0.496664	2.82019	0.384311	0.247302	0.973446	0.153498	0.18163	0.818873	0.466672	4.12646	1.37865	0.839835	0.170393	1.34586	0.151562	1.28413	0.159277	0.144407	0.348915	0.126903	0.165568	0.23167	0.154684
2680	2.23	285.185	Pos	Tier 3	ST 19:3;O3	0.1		ST	ST 19:4;O2 | FA 17:4 | FA 17:3 | PK 17:4;O2 | FOH 17:4;O | FOH 17:5;O	25.0419	14.8466	1.12571	0.945438	0.870025	0.747544	1.01431	0.905227	0.967667	1.05458	1.19531	1.0944	0.82214	0.938924	0.870164	1.13759	0.973421	1.22049	0.741838	1.05388	0.899664	0.914514	1.10302	1.05897	0.768058	0.917307	0.986227	0.891872	1.01731	1.05306	0.884822	0.853667	1.07637	1.05457	1.11515	1.10755	1.03491	1.34393	1.03187	1.22946
2697	2.22	490.295	Pos	Tier 3	LPA 21:4	4.65		LPA	LPC 16:3 | LPC O-16:4;O | PC O-14:0 | LPE 19:3 | LPC 16:2;O | NA 29:8;O3 | LPE O-19:4;O | LPC 14:0 | LPE 19:2;O | LPA O-21:5;O | ST 27:5;O3;G | LPE 17:0 | LPE O-17:1;O | LPC O-14:1;O	11.5327	64.3935	1.83495	0.522316	0.632852	1.29029	3.02794	0.328915	0.602339	0.552206	0.446923	1.21665	0.432198	0.314938	1.04207	1.40072	0.505039	0.588689	0.351175	1.33949	0.420868	0.690601	0.365958	0.701822	0.615578	0.985555	0.84331	0.344388	0.442221	0.947257	0.432433	0.640037	0.407522	0.485963	0.650489	0.540434	1.29822	0.752628	0.489604	0.480697
2698	2.22	491.298	Pos	Tier 3	ST 20:0;O2;Hex	0.89		ST	ST 21:0;O8;G | ST 26:1;O7 | ST 27:2;O4;F2	10.2061	21.8392	1.34537	0.971251	0.943933	1.22064	1.08839	1.21906	0.908104	1.20228	1.20791	1.10172	0.701749	1.27214	1.19364	1.3862	1.33752	0.915265	0.947136	1.25833	0.712733	1.30429	0.738374	0.961962	0.892281	1.19536	1.26446	1.29559	1.17115	0.985335	1.06474	0.880708	1.17656	0.88446	0.552336	0.867748	0.84005	1.01684	0.823117	0.787647
2706	2.22	555.396	Pos	Tier 3	PR 40:15	0.69		PR	PR 40:13 | PR 40:14	11.8622	32.6259	0.582262	0.717849	1.14027	0.534912	1.38484	1.28803	1.05925	1.40006	1.03023	0.756552	0.521724	0.992486	1.03435	0.658253	0.686991	0.780002	1.06587	0.976252	0.863128	0.214264	1.07337	1.09868	1.11009	1.14317	0.66389	0.5937	0.437363	1.99986	1.29481	0.730056	0.967758	1.44634	1.33633	1.01802	0.838642	1.07301	0.842846	0.852669
2708	2.22	567.344	Pos	Tier 3	ST 25:7;O;HexNAc	2.39		ST	LPA 26:3 | LPA O-26:4;O	10.9392	18.9232	0.690124	1.34912	0.977765	0.988481	1.21521	0.913531	1.03596	0.959054	1.1586	0.700676	1.38945	0.778997	0.975518	1.0163	1.17951	1.02064	0.925399	0.894877	0.88989	0.865598	1.17095	0.967741	0.87946	1.05225	1.11248	0.784105	0.633919	1.15822	1.06533	1.24054	0.854934	1.44897	1.27068	1.42456	1.17475	1.27265	1.22151	1.24288
2713	2.22	607.313	Pos	Tier 3	SQMG 18:0	1.99		SQMG	ST 26:3;O6;GlcA | ST 26:4;O7;Hex | ST 26:4;O5;GlcA | ST 26:5;O6;Hex | ST 24:1;O5;GlcA | ST 24:2;O6;Hex	6.14322	41.6787	0.682543	0.86889	0.750248	1.47057	0.618867	1.75147	1.17267	1.43629	0.920047	1.59608	0.324746	1.95159	1.12251	0.328315	1.05804	0.739515	0.878688	1.50867	0.694795	1.46972	0.395735	0.823308	0.940221	1.56072	1.61326	1.71442	0.713476	0.875114	1.22393	0.62465	1.3681	0.594651	1.09479	0.414007	0.434302	0.727825	0.753407	0.807526
2714	2.22	608.313	Pos	Tier 3	ST 28:2;O8;S	5.84		ST		15.4253	17.6932	1.01224	0.829305	1.03824	0.922871	0.632493	1.17855	1.22231	0.912186	1.03662	1.18227	0.752181	1.28238	1.28567	1.19076	1.2613	1.18437	0.796202	1.02663	0.991256	0.922232	1.14858	1.17355	1.23235	0.851758	0.974889	0.688708	1.09236	0.765756	0.872151	0.6858	1.18589	0.89224	0.814564	0.909017	0.9199	1.08319	0.911017	1.1153
2715	2.22	609.312	Pos	Tier 3	PR 30:7;O7;P2	6.03		PR	PR 30:8;O7;P2 | ST 30:2;O6;S	8.95804	19.5145	0.877562	1.3154	0.929979	1.2927	1.10606	1.21625	1.17736	1.05969	0.855691	0.760964	0.895108	1.002	1.01307	0.875946	0.949015	1.28555	0.995426	1.36015	1.03029	1.20095	1.11467	1.13137	1.15144	1.15298	1.12386	1.12348	1.55065	1.00591	1.34296	1.54977	1.31932	0.896397	1.39746	1.23741	0.793832	1.23051	1.39953	1.1357
2719	2.21	636.424	Pos	Tier 3	PC 24:1;O	0.9		PC	PE 27:1;O | LPG 26:3 | PG O-26:3 | LPS 26:1 | LPS O-26:2;O | Car 30:7;O2 | LPG O-26:4;O | ST 29:3;O;HexNAc	15.4877	11.4086	1.12516	1.02898	0.860005	0.969338	1.09042	0.82995	1.00437	0.98246	1.10344	1.05675	1.08879	0.904786	0.835119	1.06203	1.26134	0.95639	0.883491	0.994949	0.777099	1.06592	0.975076	0.980192	0.756817	0.992912	1.10065	1.13041	0.865749	1.13717	1.02118	1.04676	1.11058	1.08072	1.05905	1.21788	1.13106	1.18508	1.08191	1.05888
2722	2.24	177.126	Pos	Tier 3	HC 10:2;O	8.82		HC	PR 10:0;O | PR 10:1;O | PR 10:2;O | FOH 10:2 | FAL 10:1 | FA 7:1;O;N	26.5434	37.4684	0.549758	0.743262	1.05085	0.843962	1.00007	0.586473	0.759422	0.55451	1.03059	0.90435	1.01743	0.658458	0.793876	0.814103	0.742699	0.768975	1.81458	0.893993	1.2646	1.03895	0.75332	0.667858	0.905555	0.670024	1.0931	1.09415	0.756889	0.726577	0.999973	0.891553	1.12762	0.735806	0.817057	0.71006	0.793963	0.822719	0.805172	0.796174
2752	2.26	326.268	Pos	Tier 3	SPB 17:0;O3	5.97		SPB		5.8192	31.3416	0.615576	0.802607	0.863904	0.754062	0.618009	1.5012	1.2721	0.85245	0.892087	0.662962	1.06686	1.23649	1.16901	0.709319	0.953993	0.778928	1.03292	0.789735	0.949606	0.728974	0.692219	0.888588	2.66607	1.19258	0.801936	1.57403	1.15185	1.25848	0.722213	0.740219	0.734641	0.926976	0.881448	0.657054	0.881317	0.700265	0.875533	0.873939
2757	2.28	378.269	Pos	Tier 3	NAT 17:0	4.65		NAT		9.93852	10.9842	1.11092	1.07781	1.04788	1.09341	1.21167	0.838048	1.01898	1.00769	1.0005	0.87375	1.17525	0.983279	0.999108	1.0241	1.09473	1.16595	0.87767	0.921184	0.989328	1.00342	0.977381	0.97034	0.822494	0.951284	1.05721	0.984529	1.0428	0.921347	0.899194	1.28434	1.05053	0.921099	1.02561	1.16603	1.06235	1.17314	1.07061	1.11718
2773	2.28	263.237	Pos	Tier 3	PR 18:1;O	0.11		PR	WE 18:2 | ST 18:0;O | HC 16:1;O | FAL 16:0 | FOH 16:1 | NAE 11:0;O	11.3294	52.0682	0.513945	0.422655	0.76338	0.686118	1.58882	1.53614	0.805836	0.570412	0.496577	1.482	0.247947	0.799831	1.75426	0.638561	0.31079	0.323817	0.695145	1.2391	0.95221	0.276067	0.641204	1.31786	1.13419	1.69561	0.682828	0.287332	1.22924	0.989152	1.26275	0.751535	0.480555	1.72144	0.759583	0.581718	0.795902	0.84638	0.68149	0.8158
2776	2.3	371.227	Pos	Tier 3	ST 20:0;O;S	4.72		ST		9.71435	28.175	0.606062	0.587567	0.921883	0.715145	0.584704	1.65955	1.58891	0.765311	0.786775	0.760098	1.2143	1.01451	0.745846	0.458495	1.11587	0.54212	1.0894	1.06826	0.680242	1.0121	0.83552	0.837966	1.9119	0.949559	0.835824	1.06302	1.23408	1.35699	1.04312	1.17055	0.823886	0.904905	1.92123	1.05023	1.04372	1.06731	1.35659	1.27003
2777	2.3	380.278	Pos	Tier 3	NA 20:1;O3	3.68		NA	SPB 20:2;O4 | Car 13:0 | NAE 18:1;O2	13.2716	56.0395	2.29469	0.598316	0.773089	1.1021	2.16285	0.535797	0.833527	0.827829	0.830521	0.386251	0.475215	0.410167	0.327345	0.280815	0.722955	0.754634	0.468405	1.18546	0.672034	0.888074	0.460198	0.684554	0.684033	0.784574	0.872837	0.369998	0.469225	0.976979	0.512853	1.30506	1.04256	0.795626	1.16862	0.462376	0.650086	0.878252	0.686286	0.687654
2781	2.28	399.274	Pos	Tier 3	FA 20:0;O4	5.73		FA		11.7293	30.4051	0.72933	0.745074	1.02863	0.84795	1.01705	1.15314	1.3685	0.572432	0.810888	0.668401	2.31485	0.981896	0.968426	0.474931	0.828363	0.744024	0.815645	0.969217	0.606641	0.611056	0.767072	1.03695	0.96617	0.868735	0.855492	1.80773	0.74515	1.37949	1.01344	1.42951	0.789636	1.09129	1.13577	1.07115	1.11663	1.13372	1.13942	1.42324
2783	2.3	403.361	Pos	Tier 3	ST 27:0;O3	8.71		ST	ST 27:2;O2 | PR 27:3;O2 | FA 27:4 | FA 27:3 | ST 27:1;O2 | PK 27:4;O2	12.1938	52.5896	0.740788	0.612945	1.17652	0.828547	0.0745056	0.58423	1.16971	0.48252	0.693118	2.09883	1.52946	0.75454	1.46331	1.49322	1.10764	1.2655	0.781431	0.817735	0.874096	1.06297	0.75089	0.437249	0.594864	0.872569	1.21741	0.365698	1.74551	1.34078	0.735295	0.454728	1.2185	0.635681	1.36104	0.723121	2.62612	1.19224	0.615087	1.43666
2787	2.29	501.342	Pos	Tier 3	ST 27:0;O8	0.36		ST		7.72502	55.659	1.1582	0.986903	0.825635	1.74559	1.29913	0.908199	0.532578	1.07641	0.438039	1.66305	0.596269	0.84831	2.62596	1.00113	0.49431	0.823163	0.884117	0.606858	1.90825	0.927372	0.480877	0.599263	1.15317	0.582227	1.12529	1.27961	3.54987	0.440193	0.498893	1.09612	0.76351	0.356713	0.775431	0.53822	0.555653	0.368005	0.767307	0.552647
2795	2.31	328.23	Pos	Tier 3	PK 21:6;O2	9.18		PK	ST 21:5;O2	8.06257	17.0051	1.27539	1.05511	1.01608	0.96016	0.98876	0.713165	0.808043	1.04679	1.16129	1.19912	0.819802	0.833731	0.994706	1.37382	1.00193	1.10298	1.06188	1.14765	0.90394	1.32093	1.26386	0.95853	0.940009	1.12068	1.21094	0.863559	1.14932	0.856922	0.890031	1.04031	1.03572	1.09674	1.03407	1.38754	1.32543	1.40823	1.21191	0.948621
2800	2.29	374.302	Pos	Tier 3	NA 19:2;O3;N	3		NA		14.0912	33.6965	0.595639	0.700276	0.974548	0.768007	1.01259	0.573	0.749506	0.646758	0.963054	0.726751	1.00224	0.635948	0.668979	0.754601	0.842594	0.771465	1.48562	0.760746	1.05576	1.08492	0.733825	0.781256	0.916173	0.647932	0.889887	1.07089	0.733549	0.829534	1.08535	1.08054	1.38498	0.720765	0.862008	0.686502	0.803383	0.774124	0.705743	0.783867
2803	2.29	519.372	Pos	Tier 3	PR 31:2;O6	8.29		PR	ST 25:0;O;GlcA | ST 25:1;O2;Hex | ST 25:2;O;Hex | FA 31:6;O4	8.21286	34.761	0.987215	0.66839	1.10139	1.16093	0.249273	1.50667	0.881463	1.20511	0.626956	1.46552	0.989818	1.99079	2.23695	1.0666	0.738402	0.785107	1.13253	0.884494	1.09925	0.684828	0.739963	0.625414	0.836015	1.49662	0.941358	1.25201	0.711285	1.06148	0.820205	0.995568	1.03734	0.939667	1.02556	1.01765	0.577668	0.783839	0.877588	0.822344
2827	2.38	373.35	Pos	Tier 3	WE 26:3	9.32		WE	ST 26:1;O | ST 26:0;O2	19.6428	29.0934	1.28328	1.12431	1.09579	0.895955	0.754231	1.22341	1.48101	0.839928	1.16038	0.74939	1.17948	1.57844	1.5159	1.27483	1.33034	0.753597	0.860247	0.83576	1.11253	1.02087	1.84031	1.11323	1.31961	1.66871	0.689775	0.666384	1.33641	0.485207	1.20743	1.38192	1.00607	1.08272	0.690529	1.10747	0.983023	0.88947	0.913766	0.751677
2833	2.35	511.359	Pos	Tier 3	ST 30:3;O3;S;Si	2.43		ST	NAT 26:5	7.45785	19.4159	0.835217	0.758628	1.40317	0.786581	0.689043	1.1243	1.15143	0.846172	0.898696	0.693481	1.11851	1.02956	1.27275	0.858739	0.729887	1.52211	0.974463	1.12219	1.19071	0.927046	1.5196	1.28908	1.01426	1.40311	1.13809	0.881631	0.793406	1.31098	1.09962	1.12848	1.01614	1.39975	0.963932	1.15066	1.08955	1.31812	0.892521	1.18602
2834	2.34	512.362	Pos	Tier 3	ST 28:2;O7	7.48		ST	ST 22:0;O;GlcA | ST 22:1;O2;Hex | Car 21:3;O3 | ST 26:0;O6;G | Car 21:2;O4	9.68928	33.4146	1.20117	1.02778	2.15666	0.984768	0.399208	1.12749	0.954127	1.15248	1.05349	0.93603	0.397077	1.10036	1.51898	1.55552	0.569057	2.04042	1.21983	1.26084	1.86868	1.17279	2.0855	1.09234	1.564	1.23678	1.1887	0.446765	1.13066	1.12344	1.20187	0.71477	0.901413	1.19466	0.632214	0.979871	0.874068	1.09453	0.680768	0.82257
2849	2.36	337.271	Pos	Tier 3	NAE 14:0;O3	3.5		NAE		20.6191	56.0473	0.940449	0.726556	0.965699	1.39218	0.403243	1.24601	1.23083	0.836053	1.19065	1.23928	1.63425	1.28608	0.89147	0.481375	1.15543	0.899746	0.923097	1.5891	0.803487	1.48029	0.541903	1.01861	2.12967	1.2374	2.04324	5.48724	0.630511	1.0637	1.31617	0.745323	0.946897	0.742763	1.15372	0.752549	0.619069	0.721068	0.888257	1.05188
2850	2.36	339.25	Pos	Tier 3	NAE 13:0;O4	2.85		NAE		8.80475	13.0719	1.10075	1.03092	1.00489	1.01637	0.979123	0.919651	1.00246	0.957667	0.918329	1.01462	0.964957	0.89991	0.964943	0.869403	1.13338	0.978307	0.873966	1.18157	1.04026	0.933966	0.94712	1.04985	0.886979	0.956973	0.955379	1.05887	0.981332	1.04477	0.905658	0.964834	0.868921	1.00144	1.19615	1.03732	1.00314	1.23208	1.01028	1.0289
2866	2.37	377.324	Pos	Tier 3	ST 28:4;O	8.37		ST		16.5251	38.7581	0.512326	0.721366	0.946614	1.06176	0.747396	0.803572	0.655979	0.512514	0.946537	0.990941	0.856426	0.750467	0.687452	0.698214	0.570917	0.708994	1.36302	0.950622	1.20345	0.676984	0.536087	0.744981	0.992052	0.600712	0.954151	1.08468	0.531094	0.572292	1.15603	0.832914	1.12523	0.590752	0.65321	0.478167	0.676092	0.667368	0.540253	0.559097
2879	2.42	484.366	Pos	Tier 3	ST 27:1;O6	6.78		ST	Car 20:2;O2 | ST 21:0;O;Hex | FA 27:4;O4 | Car 20:1;O3	11.4721	22.4602	0.835206	1.06278	1.14541	0.910495	1.00211	0.819916	1.12817	1.177	0.832935	0.95693	0.914236	0.922197	0.932142	0.853269	0.932289	1.05335	1.13043	0.887239	1.00214	1.09169	0.803387	0.978721	0.932952	1.06282	1.00946	1.26168	1.07763	0.875505	0.998735	1.02982	1.12561	0.755404	1.13219	1.07602	0.908771	0.860649	0.932941	0.957341
2882	2.42	537.375	Pos	Tier 3	NAT 28:6	4.97		NAT		10.2373	40.6827	1.01723	0.697521	1.35151	0.724286	0.293235	1.64772	0.572255	1.24867	0.76771	1.01136	0.284732	0.668606	1.29501	2.3702	0.452215	1.61567	0.879827	0.928094	1.61301	0.856121	1.61177	1.03952	1.12293	1.01992	0.890135	0.282661	0.743896	0.857604	1.09612	0.549845	0.768592	0.963227	1.0228	0.782742	0.827434	1.21012	0.606087	0.983905
2889	2.46	303.267	Pos	Tier 3	HC 19:1;O	5.57		HC	HC 19:2;O | FAL 19:1 | NAE 14:1;O	10.0763	24.8004	0.833601	0.834581	0.880823	0.65155	0.393758	1.05097	1.08921	1.20605	1.18764	0.839132	0.719934	1.10049	0.956269	0.8848	0.952697	0.944614	0.913335	0.756802	0.806561	0.537305	1.08368	0.981902	0.823984	1.30676	0.847265	0.822881	0.592015	1.6917	1.13492	0.822122	1.08926	1.32333	1.05946	1.37528	1.06088	1.08509	1.01564	1.05984
2891	2.42	335.291	Pos	Tier 3	NAE 15:0;O2	3.38		NAE		9.27428	21.9236	1.22487	1.19819	0.852698	1.15616	1.52257	0.738768	1.03722	1.05545	1.18507	1.5337	1.36599	0.992951	0.91591	1.29862	1.08055	1.46468	0.742321	0.927968	0.893418	1.16592	1.17706	1.0422	0.790745	0.943271	0.997424	0.702096	1.01935	0.70897	0.938112	1.45178	1.21344	1.08813	0.937474	1.16869	1.20195	1.1386	1.15724	1.18995
2906	2.43	536.371	Pos	Tier 3	PC O-19:1	0.28		PC	LPC 19:1 | LPE 22:1 | PE O-22:1 | LPC O-19:2;O | LPE O-22:2;O | LPA 24:2 | LPC 19:0;O | LPE 22:0;O | LPA O-24:3;O | ST 30:3;O3;G | Car 25:6 | NAE 30:7;O2	7.20694	16.6115	1.32709	0.95672	0.756822	0.965222	1.29756	0.629755	1.05605	1.10533	1.18757	1.04112	0.920137	0.903375	0.66097	1.07606	1.42802	1.07278	0.836763	1.05554	0.791349	1.22602	0.941736	0.922113	0.699883	0.892421	1.10294	0.919352	1.09488	1.11234	1.00953	1.07935	1.22601	1.18672	1.14532	1.26419	1.14428	1.34847	1.26256	1.17338
2915	2.46	327.2	Pos	Tier 3	ST 21:4;O4	13.28		ST	ST 21:5;O3	9.51003	25.919	1.20596	1.09454	0.874691	0.911413	0.582656	0.653333	1.09638	1.05509	1.12053	0.773168	1.28139	0.790409	0.706743	1.05641	1.57602	1.22059	0.817923	1.07921	0.856358	0.926552	1.06575	0.833941	0.609945	0.804029	0.9637	1.09413	0.793881	1.1955	1.00484	1.30226	0.935577	1.50861	1.31029	1.3787	1.25466	1.58421	1.36607	1.39274
2920	2.45	403.281	Pos	Tier 3	Car 13:2;O2	2.8		CAR	NAE 18:3;O4	17.2912	28.6275	2.53832	0.696653	0.848494	0.769282	1.30067	0.79766	1.04226	1.09763	1.07805	0.84368	1.44139	0.611794	0.686783	0.90066	1.33177	1.45064	0.745839	1.4943	0.767592	1.24743	0.938405	0.823581	0.66068	0.895499	0.985405	1.47899	0.707765	1.15231	1.08002	1.41059	1.23146	1.11659	1.46016	1.15283	1.10884	1.17356	1.12848	0.912357
2927	2.5	348.288	Pos	Tier 3	NA 20:1;O	3.46		NA	NAE 18:1 | SPB 20:2;O2	5.91092	96.924	1.15592	0.630458	1.80196	1.0781	0.707047	1.95965	0.678896	0.994687	0.563386	0.882798	0.200986	1.49597	2.92948	2.91194	0.283229	2.17259	1.00501	0.744898	1.94949	0.512529	1.36707	0.552975	1.37251	1.0308	0.645505	0.993812	0.661978	0.999526	0.552355	0.63211	1.05611	1.21992	0.360217	0.774299	0.539738	0.72696	0.682907	0.548007
2935	2.47	513.343	Pos	Tier 3	NA 27:5;O3;N3	3.11		NA	ST 22:0;O3;Hex | ST 28:1;O8	14.4992	19.7331	1.06422	1.15902	1.15024	0.99575	1.36884	0.907314	1.21084	1.69588	1.02247	0.92282	1.40355	1.23879	1.06026	1.30043	1.14756	1.4924	0.889457	1.26735	1.14712	1.37521	1.26543	1.01638	1.03966	1.05386	0.991706	0.967896	0.889084	1.14478	0.88744	1.3162	0.829976	1.36322	1.25428	1.37847	1.23971	1.38602	1.43499	1.51729
2954	2.5	670.311	Pos	Tier 3	ST 26:5;O8;GlcA	6.01		ST		13.6885	25.5485	0.952629	1.01796	0.91593	1.12993	1.26582	1.04058	0.960853	0.977082	1.26772	1.25697	0.835131	0.885454	0.864152	0.943343	1.5954	1.08455	0.84547	1.11481	1.19058	1.03293	0.980082	1.02999	0.760065	0.677239	0.723461	1.35141	1.68075	1.03741	1.06388	0.990112	0.983625	1.07217	1.27033	0.864835	1.20921	1.08844	0.976429	1.40067
2964	2.51	614.485	Pos	Tier 3	NAT 33:2;O	5.26		NAT		13.8058	31.3059	0.897465	0.992023	1.2643	0.734633	1.27112	1.02426	1.60129	0.905887	1.5108	0.655635	2.41525	1.48021	1.26583	0.803144	0.735808	1.04493	0.946568	1.18125	0.949513	0.710342	1.00464	0.893381	2.19565	0.917553	1.0958	1.90085	0.557353	1.5099	1.08086	1.25857	0.775825	1.5042	1.13172	1.03935	0.8941	1.11898	1.24005	1.08304
2965	2.51	615.488	Pos	Tier 3	PK 35:2;O8	7.33		PK		12.0344	20.0508	0.937055	1.18881	0.795885	0.733189	1.08605	1.21775	1.03735	1.02232	1.25691	1.00652	1.6478	1.25661	1.00255	0.974231	1.09861	1.336	1.163	1.21578	1.0077	1.51318	1.10866	1.16988	1.07275	1.15174	1.2764	1.67229	0.730529	0.848666	0.939184	0.933221	0.901567	1.19154	0.976537	1.41988	1.08093	1.11964	1.09826	1.26306
2978	2.53	415.284	Pos	Tier 3	ST 24:1;O4	4.31		ST	FA 24:4;O2 | ST 19:0;O5;G | Car 14:3;O2 | NAE 19:4;O4	17.7075	84.2871	0.568324	0.642901	0.888604	0.402612	2.80627	0.631623	0.301714	0.862183	0.865393	0.450459	0.811289	0.517611	0.878709	0.822819	0.843052	0.79116	4.40971	0.605846	0.637359	1.24144	0.441064	0.724792	1.1451	1.28116	1.07671	2.64292	1.20178	0.798906	0.629964	0.694971	1.21814	0.447487	0.208767	0.767399	0.392632	0.437755	1.11797	0.504511
2982	2.53	477.321	Pos	Tier 3	ST 26:0;O6	4.31		ST	FA 26:3;O4 | Car 16:2;O4	9.49152	40.0484	0.520135	0.731462	0.818122	0.689562	0.398044	0.56964	0.786668	1.01004	0.903821	0.57886	0.481052	0.659611	0.5096	1.1329	0.852218	1.07548	0.998899	0.781696	0.957659	0.55516	1.00905	1.40161	0.908582	0.94895	0.915111	0.653077	0.810809	1.50351	0.981538	0.616334	0.863534	1.33268	1.41476	1.17093	0.727992	1.08371	0.859774	0.871296
2983	2.54	487.28	Pos	Tier 3	LPA 20:1	0.59		LPA	PA O-20:1 | LPA O-20:2;O	10.5731	23.5624	1.27988	1.02666	0.802922	0.888211	1.17016	0.710797	0.905758	1.26373	1.35872	1.24756	1.11361	0.843342	0.933876	1.50951	1.55658	0.763108	0.938572	0.907074	0.890738	1.24961	0.966187	0.979199	0.797192	0.846469	0.931172	0.92537	1.49909	0.863808	1.14512	1.0922	1.0814	1.08984	1.19608	0.96806	0.944618	1.10806	0.928615	1.20581
2989	2.52	570.458	Pos	Tier 3	NAT 31:2	5.29		NAT		14.3964	38.8994	1.2834	0.567023	1.37561	0.794469	3.07559	1.31015	0.917884	0.482573	0.819488	1.28568	0.991581	0.842913	0.923413	2.04275	1.08511	0.931342	1.02007	0.755653	2.05865	1.63989	1.07449	1.75981	0.969479	1.16998	1.29044	1.34839	1.32568	1.15568	0.928525	0.820302	0.982096	0.70156	0.747212	0.648721	1.08931	1.48776	0.808491	1.6844
2995	2.55	269.226	Pos	Tier 3	HC 18:4	9.67		HC	PR 18:1 | NAE 13:3	14.9286	49.0149	0.564344	0.855788	0.685449	0.604101	0.592826	0.575527	1.22823	1.32362	0.552074	0.618073	1.20784	0.580757	0.74184	0.61318	1.65	0.684655	0.758734	0.911036	0.635124	0.540799	0.675949	0.494554	0.558109	0.622574	0.56928	3.61524	0.566423	1.6666	0.559947	0.904734	0.885332	1.12331	1.54581	0.809326	1.07113	0.922397	0.436195	0.664612
3001	2.54	403.247	Pos	Tier 3	ST 22:1;O5	4.55		ST	FA 22:3;O3 | FA 22:2;O3 | PR 22:1;O5 | MG 19:4;O | Car 12:3;O3	9.74355	18.5568	0.914111	1.19634	1.1157	1.08648	0.765332	1.18192	0.920839	0.947213	0.944043	0.961165	0.896123	1.15716	0.987271	0.815556	1.17206	1.06784	0.938999	0.88287	1.73019	0.94978	0.986297	1.03208	1.17441	0.902202	1.02113	0.862826	1.10662	0.853063	1.23005	1.01312	0.98952	0.838943	0.907646	0.806116	0.918929	0.809394	0.755894	0.953998
3034	2.57	460.311	Pos	Tier 3	ST 24:0;O2;S	4.61		ST	NAT 22:2;O	11.0008	19.8316	0.907369	1.15423	1.1711	1.02535	1.2115	0.593203	0.994435	1.08154	0.952963	0.56808	1.21206	0.911464	0.929499	1.01769	0.976537	0.878596	1.20436	0.963478	0.83434	1.34642	1.10697	0.94932	0.84736	0.926489	1.05094	0.884313	0.895524	0.951043	1.0452	1.38265	0.848665	1.21757	1.11598	1.51732	0.821266	0.915872	1.19216	1.0326
3035	2.56	461.186	Pos	Tier 3	ST 21:1;O7;S	3.97		ST	ST 21:2;O6;S	13.0386	108.274	0.301296	0.160112	0.815961	0.217702	0.176992	0.156313	0.117789	0.301148	0.111619	0.204882	0.149255	0.437731	0.325587	0.220755	0.126612	0.305115	0.149788	0.696668	0.140128	0.17086	0.128275	0.110053	0.138478	1.07623	0.242754	0.275755	0.448058	0.151012	0.625747	0.36675	0.174516	0.255474	0.134143	0.14759	0.130691	0.138426	0.140964	0.145864
3040	2.58	219.173	Pos	Tier 3	HC 13:2;O	6.7		HC	FAL 13:1	9.56758	19.2183	0.840405	0.959123	0.893874	0.714249	0.691675	1.25071	0.868794	0.843421	0.867208	0.79408	0.922606	0.796914	1.25888	0.751026	0.729394	0.885831	1.19002	0.936361	0.828814	1.01675	1.09286	1.15717	1.21352	0.806116	0.957157	0.746647	0.78197	1.21115	0.672065	1.08501	0.621563	1.09815	1.12033	0.903066	0.937476	0.823309	0.70051	0.830058
3042	2.59	235.168	Pos	Tier 3	HC 13:2;O2	7.3		HC	WE 13:1 | FA 13:0 | FA 13:1 | PK 13:0;O2 | Car 3:0	10.082	61.1399	0.832798	0.720314	1.19616	0.579417	0.423375	1.37307	1.1728	0.51101	0.516532	0.955116	1.17	0.713068	1.28786	0.502097	0.386021	0.979108	1.17709	0.778591	1.36058	0.304924	0.866424	0.815484	4.81006	0.455097	0.61583	0.642165	2.58081	0.892411	0.617867	1.51763	0.598163	0.740197	1.09385	0.704528	1.22819	0.849414	1.28107	1.00751
3046	2.58	377.323	Pos	Tier 3	ST 28:4;O	7.99		ST		10.4463	72.6471	0.513899	0.74125	2.1828	0.635383	0.71381	2.07665	0.92724	1.14119	0.655442	1.69776	0.141813	2.25918	2.12515	4.29106	0.317949	3.39361	1.11564	1.06053	1.79008	0.92047	1.54812	1.10381	1.9895	0.813727	0.919443	0.196588	0.831638	0.53139	0.588654	0.558182	0.46103	0.791822	0.292338	0.441753	0.70531	0.614945	0.550478	0.779359
3070	2.65	429.376	Pos	Tier 3	ST 29:1;O3	7.67		ST	ST 29:2;O2 | ST 29:3;O2 | FA 29:5	12.4636	41.7093	0.631726	0.404428	0.748542	1.29691	1.05209	1.55926	0.859313	0.692048	0.657709	1.05363	0.684652	1.58211	0.660032	1.24046	0.821478	0.890644	0.428116	1.58491	1.00219	0.664934	0.895348	1.33315	0.947752	1.34335	1.0296	0.826612	0.517749	0.765738	1.80653	0.949742	1.20665	0.529186	1.36899	0.385543	1.55112	0.970608	0.821596	0.984026
3095	2.65	510.342	Pos	Tier 3	Car 19:1;O3	3.94		CAR		20.6567	43.6051	1.62597	0.641987	0.97181	1.01073	1.23846	1.26074	0.645494	1.15179	0.760829	0.757661	0.851373	0.964706	1.45102	0.771055	0.509202	1.84523	0.790327	0.708976	1.55759	0.468366	0.770181	0.821513	0.811809	1.34226	0.831386	1.43786	0.591108	1.28188	0.82227	0.972891	2.9368	0.936006	1.66322	0.856247	0.65115	0.688327	0.708388	0.437264
3096	2.65	511.345	Pos	Tier 3	ST 32:6;O5	6.27		ST	ST 32:7;O5 | ST 26:4;O;Hex | NAT 22:1;O3	11.0527	87.0729	0.831143	1.46297	1.62949	1.02255	0.857223	1.53031	0.731261	0.891317	0.76309	0.872077	0.914448	1.73335	2.17262	3.37007	0.817641	2.20944	0.878263	0.88402	1.6856	0.915718	0.923739	0.778905	1.27226	1.02453	0.956305	0.829829	0.879182	0.792847	0.773971	0.940698	0.723025	0.997723	0.760745	0.892414	0.707201	0.825434	0.686992	0.713659
3098	2.65	519.372	Pos	Tier 3	PR 31:2;O6	7.35		PR	ST 25:0;O;GlcA | ST 25:1;O2;Hex | ST 25:2;O;Hex | FA 31:6;O4	14.9417	29.6721	0.800966	1.53561	1.94273	0.786687	0.891025	1.53061	1.06784	0.574146	1.70366	0.65945	1.27976	1.14136	1.09403	0.793758	0.985694	0.913248	1.63692	1.10409	1.18658	1.03141	1.50378	1.23795	2.52396	1.01927	1.12334	1.11968	0.553411	1.03393	1.12699	0.950315	0.780836	1.00436	0.755495	1.29682	0.949143	0.803667	0.957366	0.816918
3110	2.67	379.281	Pos	Tier 3	Car 11:0;O2	2.9		CAR	NAE 16:1;O4	27.961	53.2071	1.48348	1.02561	0.907959	1.84848	1.43296	0.929151	0.909016	2.72584	0.915927	1.11473	0.649834	0.908004	1.69949	1.84839	1.10132	0.913904	0.84721	0.528016	0.800353	1.87292	0.989942	0.849322	0.661042	0.95507	1.28406	1.68518	1.62756	0.592123	0.886894	0.768057	1.86252	0.577098	1.19077	0.78623	0.927858	0.610633	1.08787	1.00691
3117	2.69	622.408	Pos	Tier 3	PC 23:1;O	0.47		PC	PE 26:1;O | LPG 25:3 | ST 28:3;O;HexNAc | PG O-25:3 | LPS 25:1 | LPS O-25:2;O | Car 29:7;O2 | LPG O-25:4;O	26.5276	14.1473	1.09019	0.768094	1.0021	0.920571	0.983501	0.881456	1.17963	1.09479	1.01252	1.07308	0.942589	0.927723	0.935104	1.0893	1.33529	1.17888	0.769419	1.05466	0.922217	1.00652	0.956966	1.02934	0.835435	0.89214	1.07072	0.822714	1.12097	0.97281	0.811666	0.940786	1.08455	1.04595	0.998581	1.09505	0.944122	1.30902	1.1578	1.16722
3126	2.7	634.539	Pos	Tier 3	Car 30:0;O	1.89		CAR		19.0619	120.29	4.33514	0.656412	0.999306	0.655728	10.3915	1.02779	0.566095	2.10982	1.70036	0.647532	0.631112	0.523543	0.550102	0.75152	0.74873	0.830707	2.0598	0.612979	0.547294	1.07976	0.886331	0.887878	1.23484	2.84571	2.79929	0.568092	1.01688	0.619045	1.11022	0.596782	1.14257	0.626894	0.652077	0.676894	1.00505	0.661242	0.991288	0.666101
3127	2.7	714.592	Pos	Tier 3	Car 34:1;O4	5.28		CAR		13.1665	41.4068	3.1974	0.79885	0.92553	0.853908	1.47489	0.885332	0.855649	1.11105	0.833229	1.35587	0.580036	0.754153	0.966097	1.08508	0.986091	1.13656	1.23322	1.94016	0.997503	1.85129	0.787033	0.838174	0.864943	1.07709	1.15832	1.3323	1.73802	0.451777	0.813977	0.765647	0.974333	0.600136	1.0654	0.774321	0.743223	0.614608	0.694578	0.538738
3153	2.72	526.377	Pos	Tier 3	ST 29:2;O7	6.63		ST	Car 22:3;O3 | ST 23:0;O;GlcA | ST 23:1;O2;Hex | Car 22:2;O4 | ST 27:0;O6;G	8.52597	259.647	0.991448	0.401289	0.86811	0.372895	0.287792	1.46172	0.52069	0.386952	0.320144	0.91302	0.321087	0.929005	1.23709	3.07427	0.331802	1.95055	0.585392	0.50102	1.0522	0.992248	0.705225	2.11418	1.50519	0.398881	0.995054	0.769881	0.367173	0.259023	0.40835	0.345802	0.322713	0.592058	0.290844	0.331171	0.759893	0.481404	0.476577	0.491948
3155	2.72	527.381	Pos	Tier 3	ST 30:0;O2;S	9.03		ST		6.44389	38.9687	0.7027	0.7374	0.972983	0.965547	0.319879	1.76414	1.26121	0.541344	0.623886	1.19217	0.70211	1.029	1.04354	0.683581	0.473317	0.689345	1.52275	1.01968	1.20976	0.750557	0.776156	1.96264	2.21023	1.19618	0.650843	0.574228	0.940898	1.06374	0.982961	0.928099	0.59026	0.845372	0.878609	0.926321	1.23023	0.794971	0.962305	0.939763
3158	2.72	584.431	Pos	Tier 3	LPA 26:0;O	3.46		LPA	Car 27:4;O | LPG O-23:1 | NAE 32:5;O3	7.33105	24.0663	1.02711	1.4462	1.08074	0.95028	1.4786	1.06544	0.813609	1.11517	1.41609	0.967002	0.630579	0.77033	1.02822	1.18721	1.17134	1.0175	1.53169	1.04254	1.07876	1.68854	1.44723	1.62868	0.932053	1.02336	1.07724	0.626546	1.0129	0.881509	0.790359	0.939327	1.09251	0.771462	0.864806	1.20652	0.783777	1.1188	1.06558	0.822842
3159	2.72	615.344	Pos	Tier 3	LPA 30:7	3.59		LPA	PE-Cer 28:6;O5	20.3385	35.4813	1.09273	1.52298	0.930024	1.09044	1.62197	0.828329	1.0121	1.04054	1.06434	0.612631	1.82662	0.739605	0.790021	1.11445	1.08894	1.23048	0.968125	0.93074	0.739251	1.02443	0.966398	0.898873	0.809572	0.812684	0.974339	0.677692	0.665461	1.06216	1.23596	1.9907	1.2131	1.21299	0.960715	1.30837	1.16239	0.922516	1.13332	1.07071
3160	2.72	616.347	Pos	Tier 3	LPI 18:1	2.35		LPI	PG 21:1;O2 | LPI O-18:2;O | ST 24:2;O4;HexNAc | ST 30:3;O8;G	14.6335	27.6005	0.878308	1.41063	0.929071	1.33068	1.59639	0.708223	1.01566	0.991172	0.911392	1.30797	1.30653	0.962579	1.59192	1.52926	1.07479	1.00423	1.13542	1.25143	1.61466	1.43737	1.64762	0.963236	0.885918	0.984281	0.81285	1.09942	1.23711	0.775766	0.781311	1.9706	1.20469	1.60178	1.80392	1.20492	0.966302	1.43061	1.45782	1.43754
3163	2.72	808.541	Pos	Tier 3	PR 45:11;O7;P2	0.4		PR		10.1307	41.6172	0.536787	0.485781	0.84775	0.700749	1.01208	0.559069	0.651683	0.554608	0.856052	0.97522	0.927607	0.560983	0.769409	0.705552	0.734969	0.846745	1.56882	0.88585	1.01552	1.03545	0.649623	0.525847	0.805605	0.790088	1.00457	1.0161	0.941099	0.675305	1.00696	0.746632	1.13889	0.792979	0.833815	0.80206	0.691555	0.988837	0.68406	0.658454
3177	2.74	488.283	Pos	Tier 3	LPA 18:0;S	4.95		LPA		12.0648	20.346	0.885547	1.18544	0.741532	1.00068	0.597271	1.00069	0.841511	0.774767	0.934901	1.0134	0.555157	0.804069	0.854052	1.12593	0.814023	0.991697	1.0087	0.911143	0.972436	0.899664	1.01332	1.47607	1.00085	1.09245	1.01649	0.483334	1.04393	1.10136	1.03628	0.843772	0.955935	0.985314	0.981963	0.961301	1.05207	0.897744	1.00882	1.01747
3183	2.73	564.329	Pos	Tier 3	LPS O-19:0;O	3.76		LPS		15.2035	27.9296	1.26435	1.01275	1.05211	0.705588	1.11435	1.39545	1.19603	0.756622	0.786499	0.651928	0.871055	0.819504	0.860843	1.33825	1.08372	0.765839	1.37448	0.732279	0.903369	1.78308	0.860598	0.741671	0.888374	0.820524	1.20198	0.926287	1.15792	0.80154	0.769691	0.866642	1.20392	0.76117	0.833485	0.818945	1.18891	1.31902	1.17791	1.23825
3186	2.72	607.484	Pos	Tier 3	PE-Cer 30:0;O2	4.74		PE-Cer		7.31479	9.81818	1.10612	1.02227	1.00658	0.938501	0.755847	0.875619	0.94303	1.15054	0.95836	0.97528	0.774661	0.899395	0.986392	1.09548	0.948499	1.18186	1.04474	0.997518	0.961338	1.2432	1.08376	0.916235	0.816941	0.953568	1.02533	0.753285	1.04739	1.02681	0.949659	1.19509	0.989627	1.11666	0.96545	1.2092	0.923124	1.10644	1.04304	1.06141
3187	2.72	608.487	Pos	Tier 3	Car 27:0;O2	1.61		CAR	NAE 32:1;O4	15.9863	31.4911	2.42829	0.973136	0.859604	0.878824	1.86772	0.890709	1.00015	1.07568	0.998016	1.18928	1.28031	0.592616	1.00322	0.952278	1.31669	1.40632	0.821453	1.15078	1.07108	1.78367	0.879576	0.820536	0.689494	0.992648	1.18026	1.6786	1.36965	0.769876	0.756676	1.56583	1.29051	0.628898	1.27661	0.850079	0.865439	0.857814	0.900142	0.726318
3207	2.72	683.332	Pos	Tier 3	FA 32:10;O8;N3;S	0.44		FA		6.3445	24.3854	1.43593	0.744513	0.707131	0.907791	1.47808	0.732545	1.10375	1.15643	1.15547	1.03295	1.11018	0.87779	0.828143	1.21526	1.33499	1.15844	0.940835	1.03805	0.603129	1.32011	1.05154	1.02699	0.657039	1.02213	1.09556	1.28607	0.975333	0.958829	0.900735	0.579413	1.17091	1.28933	0.744852	1.34481	1.09879	1.26135	1.29035	1.19223
3215	2.78	283.17	Pos	Tier 3	ST 19:4;O3	0.9		ST	PK 19:7;O2 | ST 19:5;O2 | FA 17:4 | FOH 17:5;O | FOH 17:6;O	14.4921	46.8418	0.67513	0.454677	1.19176	1.16342	0.894419	1.87799	0.807714	0.962324	0.530579	1.01518	0.828071	2.64526	3.70603	0.668879	0.591249	0.679975	1.17933	0.68291	1.68234	0.367182	0.912954	0.641197	1.54025	1.09971	0.722496	1.11408	0.77571	1.03052	0.797793	0.689253	0.643342	1.316	0.879391	0.796512	0.655349	0.859775	1.11923	0.82002
3223	2.78	425.286	Pos	Tier 3	Car 12:0;O4	0.36		CAR	ST 29:7;O	18.6705	85.9078	3.24737	0.504416	0.912021	0.777923	7.01866	0.673077	0.4944	3.28083	0.603494	0.64012	0.707041	0.908442	1.37333	1.29179	0.676275	1.06758	1.06331	0.398284	1.07608	0.552463	0.373746	0.3788	0.496718	1.80536	1.82919	2.27418	0.868514	0.693261	0.536536	0.604309	2.5137	0.606327	1.58931	0.758765	0.355576	0.776845	0.372055	0.695775
3240	2.8	409.312	Pos	Tier 3	ST 28:4;O3	3.32		ST	ST 28:5;O3 | FA 28:8 | NAT 18:0 | ST 28:5;O2 | ST 26:3;O2 | FA 26:5 | ST 26:2;O2	9.74586	41.3689	0.610314	0.718834	0.521707	0.649114	0.984982	0.583178	0.609463	0.599415	1.02191	0.523737	0.997263	0.55166	0.514937	0.755683	0.778627	0.607311	1.80856	0.839719	0.498793	0.655479	0.66372	0.650874	0.50257	0.725109	0.996211	1.07013	0.711886	0.74331	0.6025	0.744077	1.18961	0.720685	0.612777	0.693576	0.572559	0.786197	0.737322	0.747732
3249	2.81	552.393	Pos	Tier 3	NAT 26:0;O3	1.16		NAT	Car 24:4;O3 | ST 29:0;O7;G | Car 24:3;O4 | ST 23:0;O2;HexNAc | ST 29:1;O6;G | ST 25:2;O2;Hex | ST 25:1;O;GlcA	9.20203	19.1815	0.901988	1.01639	0.850832	1.02976	1.33576	1.04745	1.0295	0.805711	0.948632	0.646588	1.77638	1.0203	0.926105	0.716803	0.829011	0.701675	1.07809	0.820228	0.926839	0.843507	0.979306	0.997582	1.26056	0.918887	1.12122	1.22544	1.05653	1.01527	1.08807	0.997126	0.856535	1.10184	0.986899	0.981889	0.946188	0.936093	0.853437	1.18323
3257	2.82	315.231	Pos	Tier 3	ST 19:0;O2	5.48		ST	WE 19:3 | FA 19:3 | PK 19:3;O2 | FA 16:2;O2;N | NA 16:3;O3 | NAE 14:3;O2	11.0225	15.3186	1.1553	0.777938	0.933837	1.09378	0.834248	1.21811	1.03036	0.828262	0.975906	1.18872	0.932894	1.18461	0.991181	1.05526	1.00626	0.980286	0.72489	1.08342	1.03388	0.753538	0.967096	1.07829	0.836469	0.986462	1.06584	1.00166	0.92731	1.03178	0.951514	0.754045	1.10206	0.756787	1.05417	0.886099	1.25691	0.926032	0.885435	1.14496
3260	2.84	426.301	Pos	Tier 3	ST 25:3;O3;G	1.7		ST	ST 27:6;O3 | LPC O-12:0 | LPE O-15:0 | SPBP 20:0;O3 | NAE 25:7;O2 | NA 25:4;O2 | LPA O-17:1 | NAE 23:5;O	9.29664	48.3964	0.753638	0.668917	1.30409	1.46006	0.831239	1.57914	0.653464	0.577665	0.433154	0.934276	1.39345	1.84415	2.55689	0.584424	0.825641	1.31084	1.3326	0.889021	2.60139	1.19521	0.783009	0.627303	3.1741	0.664995	0.817842	1.53324	2.18596	0.636067	0.720964	0.764967	0.751056	0.706067	0.704287	0.942743	0.579544	0.573937	0.987319	0.91105
3263	2.81	555.418	Pos	Tier 3	PR 37:9;O2	1.7		PR		10.0497	46.9596	0.689033	1.39505	1.12969	0.920167	0.753619	2.08563	0.974893	0.57385	1.06187	1.02169	0.956869	0.748693	1.48822	0.845412	1.25933	1.19967	1.14168	0.996068	1.3306	1.1292	0.939801	3.11436	1.52698	1.13202	0.733058	0.506099	0.849199	0.875647	1.04722	0.615579	0.726642	1.33406	1.26212	0.654078	0.832737	1.18537	1.20849	1.32502
3286	2.84	365.34	Pos	Tier 3	FOH 22:0;O	2.83		FOH		8.79063	42.2659	0.409757	0.675819	0.903609	0.944149	0.753647	0.716712	0.54475	0.439242	1.05768	1.10661	0.753628	0.718759	0.656045	0.802921	0.537814	0.651664	1.21323	0.948675	1.21402	0.617558	0.477929	0.726257	0.964623	0.672088	0.880907	1.22259	0.79065	0.769245	1.063	0.595333	1.06072	0.555753	0.749118	0.535951	0.622345	0.68584	0.597834	0.714571
3302	2.85	247.241	Pos	Tier 3	NA 13:0;O	14.33		NA	NAE 11:0	9.84189	10.323	1.11492	1.19273	1.19447	1.09805	0.922591	1.12703	0.932528	1.05895	0.972688	1.06751	1.0432	1.10922	1.35554	1.11136	1.1305	1.14567	1.11473	1.05555	1.02928	1.20691	1.12584	0.93216	1.06886	1.11024	1.13836	0.921498	1.23052	0.904519	0.920714	1.12136	0.92451	1.04327	0.90294	1.09151	0.896866	0.981225	0.905123	0.912095
3307	2.84	308.294	Pos	Tier 3	SPB 18:0;O	7.19		SPB		13.1508	16.8448	1.01713	1.10638	0.818995	1.18561	1.27465	0.854648	0.95857	1.18778	1.02708	1.12989	1.26619	0.817441	1.21102	0.997357	1.39598	1.23641	0.900899	0.961222	0.961865	1.29678	1.10466	0.861575	0.700972	0.918337	1.07425	1.12232	1.36573	1.32133	0.974342	1.48056	1.04473	1.3568	1.0996	1.4491	1.15642	1.32669	1.29209	1.1092
3318	2.85	429.321	Pos	Tier 3	ST 28:4;O3;F	9.8		ST		12.5133	69.2469	1.82937	0.407432	0.510532	1.10782	3.2839	0.360104	0.575106	0.5613	0.749508	0.380515	0.411237	0.325134	0.938873	1.30029	0.457334	0.447682	0.322551	0.36729	0.435128	0.585545	0.377806	0.725419	0.61447	0.830654	1.19945	0.366657	0.410677	0.751548	0.570458	0.479775	0.704219	0.476099	0.521618	1.35628	0.819445	0.731122	0.566472	0.399574
3319	2.85	513.371	Pos	Tier 3	ST 29:5;O3;G	4.01		ST		10.8889	46.7405	0.864591	1.0741	2.16271	1.47294	0.365781	1.38038	1.07048	0.950367	0.680673	1.0029	0.5734	1.01378	3.16971	0.946257	0.398567	1.43616	1.2815	0.933631	1.54744	0.91007	1.25797	0.895799	1.81857	1.82044	1.70385	0.826537	1.93848	0.533446	0.807524	0.735211	0.877797	0.721257	0.550804	0.743237	0.646826	0.607467	0.43512	0.726787
3321	2.85	629.419	Pos	Tier 3	LPG O-28:5	1.72		LPG	ST 28:5;O2;HexNAc | LPA 31:4;O | LPG 28:3 | PG O-28:3 | LPG O-28:4;O | LPG O-26:2 | LPA 29:1;O	13.6322	13.8279	1.08546	1.22509	1.25085	1.08337	0.821762	1.26445	1.01775	0.963435	0.856669	0.957875	1.12001	1.11681	1.12869	0.830709	1.09098	1.12474	1.02455	0.961037	1.00901	1.12295	1.33902	1.03053	1.05917	0.994901	1.02967	0.905705	0.919576	0.862383	0.964255	1.08545	1.12279	0.954038	0.999802	1.23322	0.868431	1.1837	0.797675	1.00366
3323	2.84	654.333	Pos	Tier 3	ST 29:2;O8;T	7.55		ST		9.08336	64.9831	1.00002	0.823055	1.48963	1.20801	0.48298	1.41319	0.666959	1.85899	0.683771	3.53434	0.436915	1.49574	3.15173	2.45332	0.348509	2.61025	0.852524	1.02475	2.3845	1.10773	1.70448	0.769564	1.06892	1.07946	1.36264	0.772131	1.96811	0.601354	0.603648	1.20502	0.808298	0.480645	0.451766	1.47439	0.555547	0.503107	0.77871	1.03296
3324	2.84	655.336	Pos	Tier 3	DGMG 18:5	5.77		DGMG	ST 27:2;O8;GlcA | PE-Cer 28:5;O6 | ST 27:3;O7;GlcA | ST 27:4;O8;Hex	13.5125	20.2916	0.809082	1.2373	0.813364	1.18825	0.779437	0.794105	0.814841	0.937618	0.869291	0.91194	1.28889	1.05503	1.33883	1.1441	1.01744	1.32974	0.663441	0.94664	1.02189	1.00946	1.04288	0.91029	0.808655	1.17005	1.03745	0.896571	1.16657	0.800271	0.969038	1.366	0.836351	0.963245	0.780634	0.880575	0.651891	0.921765	0.823421	0.898851
3344	2.86	415.284	Pos	Tier 3	ST 24:1;O4	4.7		ST	FA 24:4;O2 | ST 19:0;O5;G | Car 14:3;O2 | NAE 19:4;O4	12.9022	42.7521	0.406962	0.719733	0.890829	0.82478	0.475349	0.772552	0.544998	0.512568	0.931597	0.767592	0.745986	0.737011	1.34929	0.731433	0.752199	0.69214	0.579051	0.588023	1.15381	1.0894	1.16662	0.835184	0.743839	1.37299	1.06462	1.15872	0.847421	0.675242	0.566833	0.590671	0.786905	0.806958	0.481786	0.593415	0.708819	0.844233	0.56322	0.531879
3367	2.87	471.332	Pos	Tier 3	ST 26:0;O7	0.53		ST		10.8866	37.5721	0.700158	0.890773	0.773794	0.639389	0.384645	0.958177	0.970318	0.905175	0.892323	0.667668	0.404467	0.690133	0.505435	1.22944	0.737244	0.811236	1.00343	0.68149	1.02575	0.605071	0.660208	0.959655	2.30115	1.03597	0.83605	0.515822	1.62489	1.56337	0.902067	0.714139	0.786188	1.20057	1.31305	0.959722	0.970978	0.956617	0.965874	0.999462
3383	2.91	401.29	Pos	Tier 3	ST 26:3;O2;S	6.05		ST	FA 22:1;O4 | FA 22:2;O4	8.77695	34.4625	0.696269	1.09614	1.4385	0.865137	1.08612	1.49241	0.89153	0.611801	1.25454	0.626153	2.04647	0.824286	1.23396	0.506051	1.22984	0.729988	1.05694	1.0967	0.889181	1.20513	1.12578	1.43565	2.16232	0.843351	1.24553	2.40681	0.501489	1.1129	1.13555	1.23706	0.777208	0.813859	0.595359	0.923774	1.51813	1.01098	0.728484	0.901562
3388	2.9	438.302	Pos	Tier 3	ST 26:4;O3;G	4.61		ST	NA 28:7;O3 | ST 28:7;O3 | LPE O-16:0;O | LPE O-16:1 | CPA 18:0 | LPC O-13:0;O | NA 26:5;O2 | LPC O-13:1 | LPA O-18:2 | NAE 24:6;O	13.0589	114.423	0.426185	0.369664	0.762158	0.475697	0.911935	1.04639	0.83431	0.800127	0.477592	0.76332	0.784402	0.578288	0.854482	2.65709	0.254942	0.897795	0.667659	0.781123	1.31516	0.983204	1.04542	1.13745	0.527879	0.643468	0.494868	0.253944	0.610408	0.874784	0.643457	0.504492	0.627143	1.07822	0.514158	0.447112	0.802785	0.975675	0.764829	0.671871
3389	2.91	491.305	Pos	Tier 3	ST 22:3;O2;Hex	8.51		ST	ST 28:3;O7 | ST 22:1;O2;GlcA | ST 22:2;O3;Hex | ST 28:3;O8 | DG 25:6;O2 | ST 22:2;O;GlcA | ST 28:4;O7	16.9853	63.5138	0.771608	0.840784	0.827341	1.35894	2.54113	1.13005	0.775271	0.878269	0.952265	0.824464	0.887239	0.861662	0.997513	1.06306	0.616686	1.03925	2.2717	1.04814	1.10038	0.857688	0.811415	1	0.79364	1.23097	0.964296	2.04159	0.741934	0.983011	1.02738	1.01754	1.30801	0.614624	0.863643	0.744762	0.898902	0.747908	0.822406	0.667729
3391	2.91	493.314	Pos	Tier 3	DG 23:2;O2	1.22		DG	ST 26:0;O7 | NAT 25:7	13.1795	30.6513	1.10588	1.48319	1.09828	1.62361	0.73585	1.50526	0.705519	1.08279	0.706847	1.01228	0.516326	1.13399	1.81899	0.726612	0.75692	1.12892	1.02516	0.920872	1.28082	1.0839	0.736725	0.885741	1.04131	1.27969	1.25405	1.19859	1.02251	0.857011	0.65229	0.96525	1.16667	0.523485	0.773917	0.793993	0.482464	0.454174	0.570738	0.679936
3400	2.94	629.504	Pos	Tier 3	SM 30:1;O2	3.15		SM		23.0863	49.377	1.6446	0.790117	1.82833	1.15287	1.45068	1.25025	1.28601	1.35407	0.829232	0.867032	1.28523	1.93338	1.47516	0.824276	0.884519	1.46267	1.59929	0.532876	0.596981	1.90703	1.68237	1.55155	1.83703	0.893949	2.54291	0.684144	0.720932	2.60418	1.17356	1.02385	4.74563	1.23512	0.78383	1.19299	0.931428	1.30138	1.98413	1.62477
3404	2.92	673.53	Pos	Tier 3	SM 32:2;O2	3.25		SM	SM 32:1;O3	15.1894	27.9022	0.742233	0.814489	1.47047	0.853514	1.1661	1.40762	1.14599	0.718961	0.931645	0.558895	1.15711	1.16067	1.25718	0.459968	0.648285	0.994709	1.26375	0.84837	1.18571	0.615902	1.02234	1.20329	2.03681	1.10068	1.03388	0.815868	1.30381	0.885302	1.20845	0.799684	0.914185	1.03528	0.955058	0.741946	0.892676	0.960965	0.687591	0.892066
3432	2.98	409.311	Pos	Tier 3	ST 28:4;O3	2.97		ST	ST 28:5;O3 | NAT 18:0 | FA 28:8 | ST 28:5;O2 | ST 26:3;O2 | FA 26:5 | ST 26:2;O2	9.51074	43.7951	0.984941	0.624678	0.825586	0.748014	1.60844	0.939908	1.64938	0.605391	0.7752	0.710538	0.425506	1.1946	0.784765	1.08567	0.439119	0.99814	1.02904	0.738386	1.66097	0.40282	0.716543	1.15482	3.34322	0.470893	0.915874	0.661219	1.41899	0.725611	1.11134	1.11118	0.936108	0.90242	1.34545	0.803928	1.03472	0.555172	1.35524	1.27975
3436	2.96	432.28	Pos	Tier 3	ST 22:0;O2;S	4.52		ST	NAT 20:2;O	8.30283	80.8483	0.858421	0.69417	0.987925	1.26164	2.51457	0.629789	0.642474	0.727001	0.538681	0.819752	0.806667	0.90608	2.05355	0.446047	0.564391	0.664058	0.566942	0.579522	3.57642	0.242862	0.545125	0.722659	5.62209	0.34282	0.74677	0.739425	2.52845	1.08973	0.623665	0.877224	0.491257	0.628044	1.69841	0.71849	1.37719	1.27197	1.70818	0.929145
3440	2.99	497.424	Pos	Tier 3	MG 27:2;O	8.47		MG	DG 27:1 | DG 27:0;O | DG O-27:2;O | FA 30:2;O3 | DG O-27:1;O2	25.4155	44.8082	0.639236	1.32429	0.727103	1.38782	0.331127	1.39035	0.818722	0.425413	0.926383	1.04696	1.02117	0.587194	0.646218	0.719182	0.508536	0.80162	1.5701	0.739718	0.744205	0.7419	0.674652	1.61419	1.72997	1.1446	0.691278	0.534465	0.960003	1.49029	1.21624	1.33626	0.725662	0.927126	1.22521	1.07797	1.29152	0.663247	0.926401	0.805393
3463	3.01	453.398	Pos	Tier 3	FA 28:1;O2	8.62		FA	MG 25:2 | MG O-25:3;O | DG 25:0 | DG O-25:2 | MG 25:1;O | DG O-25:1;O	17.3728	20.712	1.13366	0.82155	1.02302	0.80363	1.12251	1.01647	1.05444	1.11563	1.20223	1.82984	1.02234	1.18707	0.96233	1.08045	1.16333	1.14457	1.09694	1.0449	0.804605	1.37217	1.12181	1.03985	1.0234	1.2585	1.2157	0.87065	1.00768	1.45958	0.872974	0.883163	1.25823	1.10848	1.02132	1.14205	1.00724	1.2532	1.12786	1.30497
3493	3.02	327.2	Pos	Tier 3	ST 21:4;O4	13.9		ST	ST 21:5;O3	5.11911	30.0447	0.690913	1.08002	1.13389	0.980471	1.24578	1.55283	0.91384	0.807152	1.0497	1.15686	0.531732	0.676953	1.01962	0.976038	0.998902	0.620245	1.34093	0.906252	1.25406	1.17957	0.906854	1.47601	1.68714	0.945169	1.52837	0.6475	0.773045	0.925182	0.882046	0.814049	1.23801	0.569403	0.882061	0.853026	0.824358	0.877841	0.92179	0.87241
3496	3.06	367.281	Pos	Tier 3	NAE 15:0;O4	2.39		NAE		6.69028	34.0716	0.888708	1.16977	1.04641	1.16795	0.482484	0.84063	0.989092	0.674437	0.751306	0.761617	0.661384	0.775925	1.65849	0.790088	0.44655	0.824207	0.831569	0.884894	1.15572	0.595268	0.990297	0.996523	1.12841	1.44768	1.26854	0.562159	2.60573	0.740445	1.0695	1.0347	1.10593	1.03542	0.734917	1.19186	0.887497	0.982553	0.702309	1.00885
3503	3.13	431.392	Pos	Tier 3	ST 29:0;O3	8.26		ST	ST 29:2;O2 | PR 29:3;O2 | FA 29:3 | ST 29:1;O2 | MG O-26:4	10.2608	83.6592	0.787949	0.914047	0.720874	0.645054	7.90113	0.847418	0.959324	0.812516	1.29122	0.856262	1.12993	0.533899	0.798108	0.917171	1.40212	0.859847	1.01823	1.33185	0.903977	1.11838	0.800369	1.17656	1.59168	0.933711	0.990196	1.05903	0.858745	1.14937	1.05412	0.978662	1.04609	0.991173	1.54536	1.05244	1.31842	1.36322	1.76618	1.17917
3516	3.11	377.211	Pos	Tier 3	ST 25:7;O4	0.85		ST	PK 25:10;O3 | PK 25:9;O3 | NAT 15:3;O | LPA O-15:3 | PR 23:8;O3 | ST 23:5;O3 | ST 18:4;O4;G	12.4651	33.7768	0.889082	1.3001	1.23851	1.13747	1.20941	0.827107	1.47632	0.96707	0.933957	0.579127	1.28052	1.74581	0.828349	2.21597	0.719933	0.978394	1.41988	0.917577	1.19807	1.26475	1.04232	1.03426	1.26588	0.935709	1.2614	0.785447	0.914099	0.783156	1.16331	0.835797	0.747143	0.818332	0.82759	0.760832	0.770652	0.742655	1.21285	0.794498
3519	3.13	431.243	Pos	Tier 3	ST 19:2;O;GlcA	0.64		ST	ST 19:3;O2;Hex | ST 25:4;O7 | DG 22:6;O2 | FA 23:4;O4 | ST 19:4;O;Hex | ST 25:5;O6 | DG 20:4;O | LPG O-12:0;O | NAT 15:0;O4 | DG O-20:5;O2 | ST 23:2;O6 | ST 18:1;O7;G	10.8048	40.6076	0.567599	0.728684	0.965233	0.809947	1.08678	0.585861	0.67044	0.529525	0.951835	0.796773	0.936739	0.700526	0.840567	0.806283	0.772176	0.755956	1.87611	0.931011	1.18002	0.996689	0.650094	0.695003	0.921589	0.707426	1.10211	1.08813	0.71957	0.808553	1.15032	0.805404	1.26822	0.755781	0.832892	0.754616	0.821874	0.853177	0.819952	0.743293
3520	3.12	463.376	Pos	Tier 3	MG 24:1	0.04		MG	FAHFA 27:1;O | MG O-24:2;O | DG O-24:1 | Car 17:0;O2 | NAE 22:1;O4 | FA 27:1;O2	13.3344	73.7252	1.54531	1.19604	1.02858	1.15146	1.32662	1.06624	1.12358	1.12863	1.25448	0.91593	1.41248	1.10145	1.00787	1.08903	1.34012	1.09515	0.892393	1.10559	0.945866	1.27623	4.20988	0.951257	0.829551	0.883859	1.22111	0.920761	1.11362	0.960246	1.03065	1.27459	1.00227	1.07184	0.896167	1.29437	1.02163	1.22954	1.21341	1.20922
3522	3.11	472.329	Pos	Tier 3	FA 25:3;O5	4.36		FA	DG 22:3;O2 | Car 18:2;O3 | ST 19:0;O2;Hex | ST 25:1;O7 | Car 18:1;O4	10.1503	37.9347	0.520558	0.663061	0.947335	0.964421	0.779446	0.964304	0.637023	0.508432	1.07918	1.16153	1.01406	0.897408	0.919261	0.742596	0.536267	0.643343	1.57539	0.943729	1.36949	0.758621	0.629813	0.814099	1.04891	0.702379	0.951685	1.09568	0.681268	0.674776	1.08407	0.692216	1.25132	0.543052	0.825747	0.426322	0.83376	0.687345	0.642614	0.605624
3532	3.14	234.174	Pos	Tier 3	WE 11:1;O2	18		WE	FA 11:1;O2	14.2056	50.8082	0.510803	2.56576	1.21007	1.25614	1.01044	0.678103	0.918134	1.3549	2.14849	0.672064	2.18476	0.622111	0.769644	0.665652	1.91495	0.631094	0.429595	1.25512	1.08307	1.90174	0.977411	1.43871	1.71378	0.780364	2.24731	0.616804	1.96152	0.767894	0.911426	2.3061	0.323255	0.987524	1.39654	0.657025	0.859608	0.393628	1.80147	1.10729
3539	3.13	372.257	Pos	Tier 3	NA 20:3;O3;S	0.21		NA	PR 23:8;O3 | ST 21:2;O3;G | ST 23:5;O3 | NAE 21:6;O2	16.6049	80.9202	0.890809	0.859411	0.285614	0.1751	0.22684	1.00538	0.157222	0.34499	0.956662	0.94172	0.379263	0.142311	0.260268	0.277637	0.186385	0.349534	0.168854	0.175406	1.12295	1.26751	2.07961	1.05601	0.131749	0.176984	0.320567	0.296691	0.170409	0.673386	0.684892	0.21971	0.441952	0.211851	0.533088	0.227931	1.12236	0.202851	0.188157	1.04596
3542	3.12	441.321	Pos	Tier 3	DG 22:2;O	0.65		DG	DG O-22:3;O2 | DG 22:1;O2 | ST 25:0;O6 | FA 25:3;O4 | DG O-20:0;O2 | FA 23:0;O4	12.4334	20.086	1.05539	0.930679	1.02535	1.30294	0.984204	1.36834	0.938962	0.69905	0.721283	1.08726	1.18432	1.23092	0.830483	0.846815	0.710131	1.03183	0.893067	0.999742	1.17567	0.952599	0.856303	1.24064	0.976009	1.03986	1.02696	0.881261	0.920512	1.17213	1.0115	0.842863	1.06207	0.986282	1.00377	1.03232	0.926034	1.16163	0.760775	1.07659
3543	3.13	457.286	Pos	Tier 3	ST 26:4;O3;P	4.73		ST		6.82221	28.3983	0.74861	0.802608	1.17326	0.967816	0.296439	1.35262	1.19844	0.731138	0.692262	0.86042	1.15017	1.3023	0.987303	0.786708	0.740956	0.668698	1.19254	1.15098	0.980443	0.830242	1.00544	1.26996	2.52235	1.18635	0.688085	0.685722	1.07728	1.04373	1.03565	1.27632	0.645521	1.18593	0.797737	1.1044	1.25232	0.987779	0.978581	0.943609
3546	3.12	585.471	Pos	Tier 3	PR 41:12;O2	8.37		PR		7.39434	26.1113	0.811803	1.00022	1.67317	1.03533	0.834628	1.56342	1.06361	0.528166	0.952725	0.827713	0.945376	1.47556	1.32518	0.580772	0.750187	1.18045	1.42973	0.79238	1.13176	0.748057	0.992829	0.852499	1.43099	1.10937	1.31362	1.49374	1.11401	0.894638	0.90384	0.935717	0.888086	0.906364	0.824642	0.962552	0.950331	0.959436	0.753147	1.15575
3554	3.16	302.214	Pos	Tier 3	ST 19:4;O2	9.68		ST		10.072	25.0197	1.17138	0.987822	0.881504	0.782448	1.44694	0.758766	1.22171	1.1545	1.02463	0.850069	1.28219	0.851039	0.806822	1.19218	1.35918	1.30922	1.07394	1.034	0.755847	1.17342	1.13563	0.89022	0.816362	0.800154	1.07248	0.815426	0.951422	1.00187	1.08468	1.40558	0.782707	1.27112	1.00835	1.28672	1.0382	1.01605	1.29199	1.25354
3570	3.18	437.186	Pos	Tier 3	ST 19:0;O6;S	4.36		ST		10.8434	21.699	1.38497	0.715157	0.876928	0.784836	1.04903	0.747858	1.09457	1.10052	1.0816	1.07639	0.996	0.795378	0.852758	1.06974	1.51474	1.17515	1.02165	1.30018	0.994204	1.23108	1.08312	0.827313	0.680592	0.875701	1.02617	1.10806	1.24981	1.12462	0.894686	1.03586	0.98365	1.16985	1.13004	1.23663	1.14835	1.37944	1.3558	1.33888
3572	3.17	580.437	Pos	Tier 3	PC O-22:0	6.09		PC	LPC 22:0 | PR 37:10;O4 | LPE O-25:1;O | LPC O-22:1;O | Car 30:7;O | CerP 30:0;O3 | LPE 25:0 | PE O-25:0 | Car 28:5 | PA O-27:1 | LPA 27:1 | LPA O-27:2;O | Cer 35:6;O3 | NAE 33:6;O2	15.1151	28.5674	0.793639	1.3435	1.29607	1.06805	0.378378	1.60909	0.854287	0.834934	1.06718	0.871464	1.49656	0.930262	1.60571	0.747822	0.792081	0.673244	1.01516	1.12239	1.04343	0.731351	1.02077	1.1451	1.93055	1.0931	0.79533	0.768249	1.0875	1.02845	1.2296	1.42052	0.902532	0.951181	0.68403	1.13884	1.3596	0.995006	0.953533	0.881603
3584	3.19	369.28	Pos	Tier 3	PR 25:6;O2	3.98		PR	PK 25:7;O2 | ST 25:3;O3 | ST 25:4;O2 | FA 25:7 | ST 23:1;O2 | FA 23:3 | PK 23:4;O2	9.32485	33.5295	1.20767	0.799881	0.80179	0.793521	1.23957	0.625277	0.680535	0.667383	1.19667	0.987719	0.9382	0.738528	0.740373	0.806173	0.830232	0.835413	1.7276	0.916967	0.929736	0.878692	0.955425	0.867536	0.932158	0.842274	0.891041	1.08441	1.00044	0.665488	1.03334	0.765254	1.42913	0.818954	0.802584	0.741932	0.562052	0.601489	0.911971	0.711862
3586	3.2	539.39	Pos	Tier 3	NAT 28:5	4.43		NAT		8.67046	21.5823	0.772321	1.01479	0.868377	0.883345	0.904838	1.54361	0.757567	0.993082	0.87854	1.04484	1.14682	0.827961	1.26392	1.10617	0.736078	0.935225	0.913319	0.837308	0.924378	0.723693	0.949964	1.10604	1.08761	0.836372	0.962832	0.913364	0.761593	1.09233	1.08163	0.94046	0.980138	0.93827	1.37515	0.774879	1.00877	0.967081	0.860284	1.09234
3595	3.21	323.255	Pos	Tier 3	NAE 13:0;O3	3.64		NAE		11.697	39.9982	0.905824	0.643339	0.982131	0.684113	0.726622	0.795588	1.09315	0.992399	1.04201	0.723808	0.917291	1.29631	0.811192	0.903947	0.761899	0.899283	1.36704	0.992955	1.08259	1.14456	0.969969	0.868665	1.73802	0.878317	0.587137	1.15827	0.888717	1.07131	0.890387	0.872208	0.789541	0.960044	1.03647	1.07064	1.23252	0.949425	0.971513	1.08109
3609	3.26	401.381	Pos	Tier 3	ST 28:0;O2	8.5		ST	ST 28:1;O	20.1747	38.1867	0.63883	1.06249	1.27836	0.779561	0.582446	2.07596	0.687647	0.778693	0.946759	1.1389	0.722667	1.30208	2.25837	0.893297	0.605695	1.21319	1.18014	0.721235	1.32629	1.0387	1.05841	1.65275	1.60047	1.36708	1.04224	0.779482	1.72402	0.854474	1.01811	0.745056	0.859188	0.786962	0.810325	0.636621	0.721961	0.721061	0.475819	0.694027
3610	3.23	405.299	Pos	Tier 3	FA 23:2;O2	4.6		FA	MG 20:2 | MG O-20:3;O | FOH 23:3;O3 | DG O-20:2 | Car 13:1;O2 | NAE 18:2;O4	26.17	38.5527	1.12234	1.23232	1.00377	1.68496	1.45711	1.06868	0.798141	0.741057	1.09197	1.6453	1.00738	0.779333	1.12755	1.15102	2.28442	0.815489	0.564718	2.044	1.75376	0.671066	0.740792	0.983539	0.804845	0.85348	0.901859	2.70855	0.855542	1.15505	1.32139	0.860677	0.882619	0.772694	1.86867	0.732063	1.26501	1.72702	0.741004	1.19079
3615	3.23	539.35	Pos	Tier 3	ST 30:7;O4;G	3.19		ST	LPA O-27:6 | LPA O-25:3	10.4	80.7446	0.668951	0.692167	2.1432	0.676207	0.0650545	1.44779	0.750791	1.55412	0.544209	0.739052	0.156078	2.22898	1.63325	5.90152	0.240348	3.62749	1.78013	0.568876	1.73264	0.703982	2.26849	0.9705	1.95837	1.14724	0.559727	0.312214	0.428062	0.644898	0.56861	0.309112	0.471922	0.959962	0.451678	0.448951	0.739505	0.861401	0.575922	0.517268
3627	3.29	328.23	Pos	Tier 3	PK 21:6;O2	8.49		PK	ST 21:5;O2	16.0369	22.2663	0.872056	1.26428	0.983783	0.890419	0.862755	0.852705	0.963252	0.970784	1.04812	1.27527	1.89142	0.908729	0.77162	1.10912	1.08896	1.33319	0.717037	1.20052	1.03871	1.18373	1.12089	0.834618	0.710161	0.927329	0.804377	1.3761	0.861806	0.91485	1.1161	1.2042	0.932886	0.985876	1.45177	1.15164	1.46001	1.204	1.1023	1.0494
3628	3.28	337.271	Pos	Tier 3	NAE 14:0;O3	3.5		NAE		10.1483	31.5748	0.944732	1.0753	1.31193	1.65076	0.84085	0.895188	0.623611	0.999352	0.715015	1.27649	0.818268	1.29077	2.50034	0.865569	0.886639	1.35846	0.958777	0.904523	1.49242	1.14955	0.656131	0.67046	1.21969	0.670897	1.10677	1.11621	0.68074	0.870913	0.75178	0.949658	0.63038	0.937938	0.897627	0.953911	0.64497	0.955222	1.02978	0.648277
3629	3.28	366.3	Pos	Tier 3	SPB 20:1;O3	5.39		SPB	NAE 18:0;O	13.7446	23.4329	0.68995	1.22226	1.40245	0.971827	0.471333	1.35446	1.04148	0.818952	1.0835	0.995092	1.60985	0.982337	1.48706	0.868549	1.03888	0.88291	1.19847	1.25433	1.1667	0.968	1.19138	1.1175	2.3118	1.3887	1.02636	1.02614	0.883938	1.18013	1.05004	1.21845	0.823215	0.997693	0.842884	1.04002	1.17827	1.06412	0.917208	0.951779
3640	3.28	688.552	Pos	Tier 3	Cer 42:6;O5	0.65		Cer	ACer 42:5;O4 | Cer 42:5;O6 | ACer 42:4;O5 | Cer 40:3;O5 | Car 33:2;O2	11.842	26.4446	1.83141	0.881467	0.764186	0.919639	0.946449	1.10656	1.21364	1.11841	1.01607	1.47917	1.25672	0.832919	0.923753	1.2078	0.996801	1.50485	0.974056	1.28632	0.829126	1.50002	1.44625	0.716105	0.57141	0.994452	1.2063	1.85184	1.22704	0.894218	0.919797	1.52815	1.18761	1.19248	1.19462	0.895785	0.925093	0.983484	0.971655	0.975676
3649	3.29	463.202	Pos	Tier 3	ST 21:0;O7;S	4.16		ST	ST 21:1;O6;S	9.51042	160.654	0.609432	0.52965	1.52277	0.760043	0.343785	1.49889	0.807124	0.9408	0.568104	0.845951	0.915273	1.14318	1.80976	3.71297	0.317361	1.92393	0.807896	0.725107	1.41098	1.50694	1.2905	0.812822	1.21772	0.77494	0.566294	1.13795	0.600695	0.758314	0.458303	0.628902	0.69852	0.474471	0.457108	0.510485	0.718857	0.796342	1.01313	0.85087
3665	3.31	512.399	Pos	Tier 3	DG 26:3;O	8.33		DG	DG O-26:4;O2 | Car 22:2;O2 | Cer 29:3;O5 | ST 23:0;O;Hex | Cer 29:2;O6 | FA 29:4;O4 | ST 29:1;O6 | Car 22:1;O3	15.9941	31.9174	1.35608	2.63077	1.04028	1.87239	1.35569	1.29503	1.26913	0.683662	1.58817	1.09989	1.45909	1.65591	1.22242	1.09118	1.13844	0.759893	0.978607	0.97903	0.769218	1.1779	1.20096	1.36338	2.42436	1.16975	1.27301	0.906183	1.62826	1.07897	1.07609	1.76017	0.845067	0.848211	0.59979	1.20268	1.24488	0.945801	0.941605	1.17326
3675	3.34	379.281	Pos	Tier 3	Car 11:0;O2	2.31		CAR	NAE 16:1;O4	17.1508	33.4287	2.37851	0.898249	1.01328	0.854734	1.85937	0.794607	1.20553	1.07499	1.33849	0.670848	2.29012	0.833562	0.686128	0.877765	1.76208	1.30191	0.875152	1.29379	0.665063	1.54177	1.26191	0.765546	0.687571	0.987067	1.00359	1.68484	0.693278	1.43049	1.12302	1.65978	1.26665	1.59317	1.42691	1.60056	1.31445	1.6179	1.33734	0.919406
3686	3.36	742.549	Pos	Tier 3	HexCer 33:0;O4	6.42		HexCer		16.5309	33.3716	0.729951	1.1634	0.70602	0.727871	1.02145	1.11285	0.763395	0.662724	0.554904	0.586042	0.655553	0.473618	0.496272	0.620422	1.25289	1.16817	0.885598	1.20888	1.12969	0.796092	1.06634	0.48544	1.10562	0.543569	0.964881	0.975798	1.07037	1.24171	0.500828	1.15113	0.92947	0.920901	2.18246	0.95534	0.965914	1.57838	0.976986	1.22538
3755	3.51	741.545	Pos	Tier 3	LPG O-34:2	6.7		LPG		27.8336	31.6525	1.18766	2.08943	1.03151	1.88245	0.8785	1.01698	0.922371	1.06293	1.17227	1.07686	0.876069	0.899447	1.08516	1.40056	1.00279	1.15649	1.28543	1.03575	0.975403	1.29172	1.46184	1.06712	0.98392	1.12752	1.09364	0.828735	0.907726	0.902398	1.20406	0.612093	0.951604	1.05482	0.497187	1.09673	1.02019	0.979609	0.862963	0.859224
3793	3.55	371.291	Pos	Tier 3	FA 20:2;O2;N	2.17		FA	NAE 18:3;O2	22.087	59.6121	0.735331	0.9144	0.539479	1.46175	0.589279	0.75653	1.29236	1.99177	1.72859	2.2338	0.678273	1.46672	1.6731	0.735316	0.841165	2.15613	0.864112	1.38092	2.01192	0.565545	1.27926	1.52568	0.793873	1.62933	0.611774	1.12701	0.652941	0.629535	1.06875	1.9736	1.45512	1.30896	0.592804	1.10699	2.06596	1.23738	1.68831	1.534
3818	3.62	568.401	Pos	Tier 3	PA 25:0	7.42		PA	DG 32:9 | TG O-32:9 | PC O-20:0;O | ST 27:3;O;HexNAc | LPC 20:0;O | Car 28:7;O2 | CerP 28:0;O4 | LPE 23:0;O | PE O-23:0;O | LPS O-22:0 | LPG O-22:2 | PA O-25:1;O | LPA 25:1;O | Car 26:5;O | Cer 33:6;O4 | NAE 31:6;O3	8.05807	9.91608	1.17928	0.980464	0.915546	0.992297	1.13475	0.803782	1.03268	1.1824	1.16274	1.06146	0.947897	0.948149	0.903607	1.11555	1.20274	1.06079	0.897184	1.13159	0.950076	1.19213	1.07443	1.00157	0.819779	0.929948	1.11641	1.12245	1.00849	1.05314	0.991422	1.03442	1.08144	1.13754	1.07005	1.23859	1.08113	1.26343	1.11733	1.1847
3852	3.63	409.35	Pos	Tier 3	ST 29:3;O2	8.24		ST	ST 29:4;O2 | ST 29:4;O	9.72323	111.675	0.562435	0.633769	1.30608	0.994329	0.839533	1.22649	0.590823	0.997309	0.503603	0.73099	0.591229	1.47743	2.57439	2.09768	0.238673	1.44793	0.712597	0.536736	1.63456	0.391616	0.732846	0.566754	0.931166	0.961627	1.18296	0.70757	0.961649	0.667237	0.513604	0.462945	1.19761	1.07848	0.620283	0.544287	0.426247	0.478419	0.511088	0.448468
3860	3.63	821.575	Pos	Tier 3	Hex2Cer 30:2;O2	2.19		HexCer		7.49482	13.2764	1.11412	1.09008	0.985671	0.91154	1.2596	0.830341	0.976008	0.851793	1.14509	0.828875	1.1475	0.865806	0.994517	0.877501	1.19215	0.809591	0.983944	1.18763	0.95908	1.10135	0.977319	0.991303	0.963493	0.888723	0.793411	1.02675	1.01132	1.08202	0.964069	1.0953	1.07516	1.09133	1.19188	1.15667	1.11399	1.21767	1.1335	1.04957
3870	3.67	293.283	Pos	Tier 3	FOH 18:0	6.48		FOH		8.59563	11.8349	1.10038	0.856422	1.02901	0.89533	1.11116	0.824144	1.11818	1.15461	1.00827	0.969054	1.03582	0.852884	0.882901	1.08167	1.36012	1.08419	0.907753	1.06561	1.06233	0.972111	1.06846	1.01998	0.80039	0.888395	1.01178	1.05099	1.1538	1.03172	0.943523	1.1027	1.13988	1.05906	1.15758	1.11319	1.0817	1.19549	1.18862	1.16589
3881	3.64	690.602	Pos	Tier 3	Cer 41:1;O4	2.13		Cer	PR 50:13 | Car 34:0;O	17.4248	24.0179	1.58673	0.779204	0.884362	0.960575	1.44226	0.781699	1.30137	1.1495	1.55659	1.44643	1.11933	0.965105	0.909139	1.59987	1.69018	1.06455	1.46338	0.843557	0.711613	1.39749	1.1588	1.39078	0.760913	0.963795	0.870664	0.874948	1.63917	0.872573	1.30782	1.04825	1.38874	1.15435	1.06831	1.02865	1.29951	1.28544	1.11748	1.33144
3901	3.69	349.27	Pos	Tier 3	NAE 15:1;O3	0.33		NAE		20.0422	55.4079	0.730156	0.755262	0.670082	2.07334	1.78682	1.32578	0.645877	1.13439	0.685651	2.34304	0.425647	1.53134	1.81284	1.14858	0.841906	0.673604	1.27682	0.691207	1.12093	1.23867	0.685817	1.10389	0.821998	1.11852	1.38035	1.58917	2.50445	0.393952	0.676191	0.502871	1.08979	0.404199	0.765332	0.473461	0.685407	0.446151	0.76703	0.663678
3921	3.74	667.481	Pos	Tier 3	PE-Cer 33:2;O2	4.22		PE-Cer	SM 32:5;O2 | SM 30:2;O2 | SM 32:4;O3	7.08203	36.785	0.574079	1.08802	1.10503	0.988587	0.390114	1.61012	1.1005	0.546395	0.892836	1.32592	0.937266	0.776669	1.32683	0.736011	0.562814	0.862181	1.33309	1.06265	1.22018	0.862567	0.899102	2.09373	1.93019	1.50568	0.939111	0.70995	0.811257	1.18729	1.02819	0.882747	0.688484	0.739842	0.939663	0.779266	1.25799	0.877939	1.00714	0.998023
3924	3.72	690.498	Pos	Tier 3	Car 33:6;O4	5.68		CAR		16.9436	44.2491	3.53149	0.797749	1.0148	0.901731	1.65117	0.956315	0.869161	1.30675	0.68318	1.35706	0.870069	0.924267	1.18412	1.11989	0.963018	1.20552	1.34114	1.33109	1.07892	2.0718	0.823275	0.83991	0.777147	0.75081	1.06314	1.6837	2.20851	0.514324	0.511184	1.01154	0.884577	0.592478	0.907048	0.654282	0.513194	0.620999	0.755359	0.688075
3926	3.74	379.281	Pos	Tier 3	NAE 16:1;O4	2.65		NAE		13.6104	22.601	1.32106	0.804765	0.878415	0.865975	1.27152	0.740938	1.07262	1.11989	1.04961	1.025	1.13469	0.795303	0.758338	1.02634	1.54166	1.20597	0.846192	1.13187	0.926569	1.28865	1.09976	0.853058	0.663893	0.914223	1.07544	1.15067	1.18411	1.11606	0.906773	1.2518	1.03586	1.25869	1.23289	1.32703	1.08928	1.39464	1.29537	1.20015
3930	3.72	432.279	Pos	Tier 3	ST 22:0;O2;S	3.93		ST	NAT 20:2;O | ST 23:2;O5;G | ST 23:3;O4;G | NAE 23:6;O4	10.3196	45.6186	0.723727	0.634132	0.96922	1.05966	1.29796	1.31714	0.759265	1.22694	0.671517	1.11172	0.600275	0.846717	1.27945	0.772326	0.76259	1.48548	0.611672	0.846938	1.0224	1.13135	0.69557	0.982612	0.541182	0.894208	1.29813	1.35378	0.883388	0.758341	0.780665	1.12733	1.96041	0.42545	1.3398	0.680552	0.913253	0.836679	0.681285	0.665979
3931	3.73	469.365	Pos	Tier 3	ST 24:0;O4;G	2.48		ST	NAE 24:4;O3	10.8739	37.0929	0.594667	0.660197	0.963946	0.883306	1.14248	0.659832	0.705963	0.545675	0.989538	0.792498	0.841387	0.642553	0.862947	0.740309	0.904744	0.735859	1.77531	0.913731	1.10876	1.0142	0.713355	0.627675	0.872774	0.740939	0.987061	0.985115	0.816193	0.728418	1.06678	0.812389	1.25111	0.743881	0.806473	0.750476	0.838854	0.78512	0.841843	0.762923
3932	3.75	565.404	Pos	Tier 3	PR 40:13;O2	0.3		PR	NAT 30:6	10.5467	19.6078	0.711016	0.999355	1.19149	1.10486	1.19585	0.950332	1.27539	0.703468	0.999596	0.574947	1.32094	1.06958	1.06177	0.781135	1.2306	0.712735	1.25531	0.994135	1.02442	1.24929	1.13052	0.970819	1.31644	0.906489	1.01505	0.621851	0.91628	0.93057	0.985308	1.30147	1.10696	0.903229	1.04012	0.989943	0.935237	1.03261	1.1683	1.27721
3935	3.74	639.342	Pos	Tier 3	ST 27:2;O7;GlcA	6.17		ST	ST 27:3;O8;Hex | PE-Cer 28:5;O5 | ST 27:3;O6;GlcA | ST 27:4;O7;Hex	8.16486	35.0658	0.790558	1.22895	1.09718	1.30756	1.26132	0.818697	1.07203	1.0228	1.08004	0.610328	0.692669	1.36004	0.828002	2.10278	1.09435	0.826693	1.35846	0.821064	1.13997	1.56035	0.970261	1.06086	1.75726	1.48612	0.87467	1.23716	0.820426	0.668591	0.852463	0.684883	0.657013	0.709574	0.933318	0.582857	0.825946	0.639932	0.966727	0.671211
3939	3.75	665.349	Pos	Tier 3	PG 29:8	6.7		PG	PG 29:7;O	7.71095	37.1719	0.79941	0.805227	0.699177	0.770437	0.45238	0.642107	0.870699	0.565218	0.607835	0.726145	1.48501	0.789417	0.730538	0.389825	0.655203	0.95434	0.729707	0.790777	1.5501	0.809428	0.733098	1.21656	1.74496	0.895564	0.480328	1.44856	0.958465	1.34983	1.06301	1.53847	0.923794	0.885038	2.0314	1.70203	1.05975	1.0393	1.62563	1.01805
3940	3.75	666.354	Pos	Tier 3	ST 31:3;O12;S	3.25		ST		10.0917	24.2529	1.16353	1.1955	1.03313	1.02252	0.683523	0.734055	1.12488	0.96641	1.22199	0.773373	1.45367	0.941371	0.810939	1.1326	1.43592	1.07995	1.11208	1.06925	0.743587	1.23812	1.37102	0.832206	0.805476	0.90542	0.987035	0.910819	0.872813	1.29148	1.11678	1.33972	0.853872	1.63137	1.07522	1.53153	1.2018	1.50504	1.48119	1.35667
3952	3.78	331.298	Pos	Tier 3	HC 21:2;O	3.02		HC	HC 21:1;O | FOH 21:2 | NA 18:1;O2 | NAE 16:1;O	7.8021	20.6799	0.95319	1.17997	0.959377	1.22866	0.54695	1.33612	0.821864	0.942761	0.859251	1.13108	1.01531	1.30619	1.74467	0.829676	0.999931	0.873242	1.04038	0.918021	0.949357	1.04623	0.826844	0.943712	0.987067	1.31088	1.06428	0.861521	1.1966	0.761139	0.810397	1.05677	0.832642	0.924017	0.703923	0.998493	0.741917	0.726377	0.742624	0.930368
3957	3.78	552.403	Pos	Tier 3	PC O-20:0	0.29		PC	LPC 20:0 | LPC O-20:1;O | CerP 28:0;O3 | LPE 23:0 | PE O-23:0 | Car 26:5 | LPE O-23:1;O | PA O-25:1 | LPA 25:1 | LPA O-25:2;O | Cer 33:6;O3 | NAE 31:6;O2	6.49155	11.6108	1.00332	1.18383	1.0839	1.17459	0.691573	1.03649	0.90579	1.16116	1.01935	1.24435	0.932286	1.10132	1.28551	1.10808	1.18094	1.15622	0.914473	1.01339	1.06135	1.11072	1.09676	0.90408	0.980892	1.04538	1.12985	1.01341	1.39708	0.850521	0.897132	1.16624	0.915448	1.07225	0.902013	1.13156	1.16264	1.04827	0.870352	0.891007
3958	3.78	553.406	Pos	Tier 3	NAT 29:5	4.61		NAT		13.3795	21.3486	1.43647	1.2475	0.908227	1.88058	0.76429	1.09552	0.975637	0.909096	1.06368	1.40036	0.969999	1.12324	0.926994	1.2506	1.21369	1.17196	0.93402	1.10301	0.751974	1.15584	0.962272	1.07949	0.65198	0.780761	0.753572	1.09706	0.957068	1.52051	1.04736	0.988888	1.07441	0.902489	0.664248	0.855132	1.33835	0.78611	1.15108	1.22931
3961	3.77	623.454	Pos	Tier 3	ST 30:0;O4;Hex	3.49		ST	ST 30:0;O2;GlcA | ST 30:1;O3;Hex | TG 31:0;O2 | TG O-31:1;O3	9.1688	12.223	0.932507	1.08929	1.11678	1.28799	0.695626	1.27838	0.911902	0.977648	1.02927	1.10498	0.822468	1.25885	1.33536	1.02881	1.12327	1.0828	0.939802	1.01436	0.972306	1.10146	1.06129	0.980691	1.18772	1.01421	0.934984	0.900247	1.0295	0.914522	0.963296	1.00927	0.911449	1.00167	0.855393	1.00964	0.991633	0.940602	0.867842	0.913107
3965	3.76	646.471	Pos	Tier 3	HexCer 32:5;O2	4.21		HexCer	ST 30:1;O3;HexNAc | Car 31:6;O3 | ST 30:2;O2;HexNAc | Car 31:5;O4	26.2419	35.2322	1.02229	1.0529	0.892559	1.73697	1.03304	0.82524	1.38155	2.55966	1.74805	1.92165	1.87763	1.68518	2.12426	0.849135	1.79422	2.11751	1.72308	1.08964	2.18066	1.14617	1.37324	1.54218	0.922595	2.24538	1.02535	0.933101	1.20905	1.34722	1.29389	1.41169	1.73848	1.41366	1.15583	1.19311	2.12721	1.73865	1.97875	2.47575
3966	3.75	680.369	Pos	Tier 3	ST 32:3;O12;S	1.76		ST	ST 27:3;O8;HexNAc | ST 29:5;O6;GlcA | ST 29:6;O7;Hex | ST 27:4;O7;HexNAc	10.5111	116.251	1.53421	0.382036	0.435736	0.627329	3.18042	0.777739	0.261392	0.832177	0.868235	0.33805	0.334948	0.368171	0.156214	0.17297	0.535983	0.606183	0.51086	0.448215	0.321227	0.507097	0.127528	0.293079	0.739662	1.22619	1.06542	0.16913	0.274083	0.256854	0.810232	0.154563	1.01033	0.133914	0.0958348	0.35362	0.167098	0.0755249	0.272662	0.161472
3968	3.76	694.401	Pos	Tier 3	DGMG 18:3	0.7		DGMG	ST 27:0;O8;GlcA	27.1396	22.3345	0.745084	1.02102	0.797613	1.15965	0.788617	0.815322	1.18874	0.989613	1.13895	1.00183	1.44628	0.9124	0.89078	0.909378	1.17202	0.99854	0.791043	0.898048	0.628366	1.15417	0.857289	0.885633	1.08626	0.869802	0.908072	0.932363	0.867326	0.645592	0.826789	1.11777	0.722966	1.03685	0.826952	0.939945	1.19147	0.978935	0.962509	0.911337
3969	3.76	695.405	Pos	Tier 3	SM 29:5;O5	5.73		SM	PE-Cer 32:5;O5	26.0647	44.8135	1.16641	1.01328	0.998621	1.1175	1.00472	0.404165	0.737513	0.984499	0.980065	1.0044	0.866238	0.51816	0.630373	1.16935	1.00782	0.98634	0.620431	1.84766	0.971646	0.593941	1.20847	1.38241	0.443437	0.877702	1.38987	1.32189	0.922105	1.06702	1.3991	1.23767	1.12992	1.41117	2.34597	1.10666	1.00134	1.64041	0.909823	0.890263
3984	3.79	449.285	Pos	Tier 3	ST 26:4;O5;P	6.48		ST	PK 28:7;O3;N	11.1342	35.8104	0.821974	0.747484	0.799916	1.21385	2.04436	0.81256	0.98376	1.07755	1.07537	0.804335	0.967209	0.83589	0.822187	1.1908	1.40156	1.24501	2.20906	1.10357	0.604746	0.99037	0.920664	1.06228	0.722276	0.852751	0.810277	0.839127	1.00058	0.991201	1.0982	0.542275	0.946399	1.12404	0.972034	1.37099	0.616934	0.827597	1.02077	0.995486
3990	3.78	634.422	Pos	Tier 3	LPC O-26:5	2.23		LPC	CerP 34:4;O2 | LPE O-29:5	7.8749	12.5874	0.999371	1.18095	1.18302	1.04807	0.834381	1.20224	0.843793	0.901611	1.09455	0.927627	0.996015	1.20101	1.51183	0.96781	1.05749	1.02204	0.95212	0.918984	0.9871	0.935654	0.860426	0.929761	1.06484	1.07465	0.976734	0.93693	1.07973	0.775266	0.955794	1.10679	0.82473	0.983415	0.816176	0.931706	0.862073	0.812569	0.929834	0.818827
4005	3.84	557.413	Pos	Tier 3	PR 40:13	2.01		PR	PR 40:12 | PR 40:14	18.1821	41.6943	0.766641	0.880411	2.2166	0.861214	0.343267	2.13546	0.65182	1.22572	0.986682	1.19912	1.05845	1.09487	2.47229	1.40976	0.574068	1.3846	1.4651	1.31987	1.48739	1.03753	1.96971	0.940789	3.16314	1.26095	1.71429	0.705048	0.979746	0.950472	0.912987	1.05008	0.829503	1.01213	0.480512	1.30543	1.22289	1.08329	0.698875	1.28794
4019	3.86	392.287	Pos	Tier 3	HC 20:1;O;As	1.21		HC	NAT 18:0	15.8952	92.507	0.815579	0.587945	0.757227	1.11788	2.26253	0.522946	0.28471	1.669	0.277041	0.770246	0.197502	1.1209	1.69468	0.670045	0.333118	0.200498	4.39338	0.438806	0.434286	0.2779	0.310056	0.266013	0.224488	0.833738	0.627933	1.09585	1.54635	0.168285	0.515627	0.544278	0.466899	0.448092	0.269275	0.251136	0.504122	0.123387	0.340728	0.310852
4021	3.86	415.272	Pos	Tier 3	ST 22:0;O7	7.47		ST		6.52226	40.2592	0.492486	0.768534	1.15745	0.888683	0.668814	0.823977	0.626756	0.622697	1.01277	0.840035	0.876885	0.835258	1.11792	0.774016	0.701866	0.77671	1.99376	0.86666	1.37893	1.02283	0.820974	0.747356	1.32004	0.893536	1.07346	0.972894	0.759748	0.577824	1.04463	0.69451	1.13744	0.707693	0.710654	0.582774	0.728277	0.618819	0.568464	0.596929
4023	3.86	435.321	Pos	Tier 3	NA 23:2;O3;N	5.21		NA		5.28889	31.9982	1.21053	0.900438	1.05559	1.51602	0.686777	1.29358	0.68874	1.09809	0.803297	0.869194	0.48264	1.04007	2.1287	1.14031	0.891817	1.39708	0.871477	0.783462	1.41612	0.656702	0.758274	0.855001	1.08143	1.20485	0.794327	1.63215	1.13208	1.14661	0.814752	0.933808	2.1101	1.09586	0.78623	0.976577	0.74943	0.771131	0.676026	0.487046
4024	3.86	436.326	Pos	Tier 3	ST 26:3;O2;S	3.79		ST	ST 29:7;O2	28.5238	34.4706	1.01259	1.79902	0.62534	1.59106	0.621374	0.601173	1.25787	1.25434	1.94932	1.92619	0.885138	1.18068	1.14374	1.35121	1.61035	2.18577	1.01813	0.749984	0.638009	1.23528	2.34923	1.33798	1.10783	1.27804	1.12345	0.843425	1.97688	1.17088	1.84027	0.955732	0.728366	1.77843	0.920744	1.93834	1.53776	1.15821	1.68381	1.61896
4026	3.85	450.341	Pos	Tier 3	ST 27:3;O3;F	6.64		ST	NA 30:7;O2 | ST 30:7;O2	10.9899	23.394	0.811003	1.07674	1.25459	0.764015	0.662757	1.35949	1.13351	0.828926	1.11279	0.94657	1.60918	1.45714	1.41014	0.939643	0.773132	0.838813	1.17357	1.05999	1.19781	0.68072	1.19795	0.898477	1.71057	0.912684	0.99804	1.03101	1.10058	0.844202	1.02311	1.02512	0.702076	1.04719	0.917625	0.907379	0.719514	0.663769	0.831842	0.833444
4028	3.87	578.418	Pos	Tier 3	LPC 22:1	0.23		LPC	PC O-22:1 | LPC O-22:2;O | LPC 22:0;O | CerP 30:1;O3 | LPE 25:1 | Car 28:6 | LPE O-25:2;O | PE O-25:1 | PA O-27:2 | LPA 27:2 | CerP 30:0;O4 | LPE 25:0;O | LPA O-27:3;O | NAE 33:7;O2	9.97647	22.4446	0.857393	1.17777	1.30198	1.12242	0.379266	1.40021	1.21769	1.46459	1.12925	1.26503	1.26127	1.46464	1.80951	1.08579	1.25648	1.53205	1.388	1.14796	1.18232	1.40262	1.30657	1.07222	1.51331	1.21353	1.00512	0.97385	1.26736	0.812236	0.962628	1.16268	0.765809	1.36691	0.805016	1.40678	0.993992	0.949505	1.15356	1.16088
4038	3.86	535.4	Pos	Tier 3	ST 26:0;O2;Hex	1.5		ST	DG 29:4;O | DG 29:3;O2 | DG O-29:5;O2 | ST 26:1;O;Hex | FA 32:5;O4 | DG 27:1;O | DG O-27:2;O2 | FA 30:2;O4	22.7131	36.985	1.25784	0.88848	1.61494	0.774224	0.302723	0.937096	0.997536	0.871962	1.03407	0.950813	1.54917	0.920872	1.17834	1.49258	0.762482	2.20638	1.29221	1.26403	1.57333	1.53376	0.885077	0.993567	2.22839	1.28965	1.49265	1.83951	0.664904	0.890756	1.06038	0.915858	0.647171	0.913074	0.738132	1.09045	0.58031	0.550328	0.860189	0.919401
4054	3.91	491.374	Pos	Tier 3	ST 30:1;O6	2.05		ST	ST 30:3;O5 | ST 30:2;O5 | ST 24:0;O;Hex | MG 27:5;O | DG 27:4 | DG 27:3;O | DG O-27:5;O | FA 30:5;O3 | DG O-27:4;O2 | MG 25:2;O | DG 25:1 | DG O-25:2;O | FA 28:2;O3	15.68	68.1471	0.94645	0.854222	1.32597	1.51719	0.593489	1.38138	0.492912	0.664803	0.457277	1.13523	0.979333	1.45117	3.69097	0.657105	0.324487	0.577866	1.23203	0.61383	3.41623	0.431925	0.871073	0.623658	3.7985	0.473813	0.829549	1.19484	3.19432	0.702458	0.662683	0.936946	0.358873	0.568392	0.716814	0.611303	0.62628	0.629595	1.15712	0.963124
4055	3.88	748.587	Pos	Tier 3	PC 33:0	2.78		PC	PC O-33:1;O | LPC 33:1;O | CerP 41:1;O4 | CerP 41:0;O5	15.9207	45.7848	1.09122	0.952837	1.10999	1.10061	1.12861	1.4329	1.63793	2.22848	2.22634	2.25016	0.695195	1.66147	2.08528	1.24795	1.7145	2.17119	1.51676	1.6368	2.13009	0.933427	1.45319	2.37929	1.2966	2.28438	0.968418	1.8187	1.22711	0.773867	1.35094	1.00463	2.98903	1.30486	0.988975	1.16472	1.2997	1.32501	2.49003	1.6778
4060	3.93	327.2	Pos	Tier 3	ST 21:4;O4	13.9		ST	ST 21:5;O3	9.54482	185.339	9.9216	0.601734	0.567732	0.479044	7.55379	1.10697	0.311261	3.23318	1.85978	0.357614	0.313357	0.438957	0.242876	0.255847	1.21554	0.473998	2.99787	0.397005	0.243709	1.04784	0.949771	0.814857	0.732797	5.10108	4.40636	1.55226	0.776336	0.267749	1.21628	0.326113	1.25703	0.301822	0.280342	0.342166	0.237292	0.296879	1.04373	0.265786
4064	3.92	386.272	Pos	Tier 3	ST 24:5;O3	7.91		ST	ST 22:2;O3;G | NAE 22:6;O2	11.4082	41.1826	0.849612	0.644165	1.87864	0.90215	0.428959	2.23742	0.895401	0.777855	0.91541	1.02528	1.08009	1.34398	1.61491	0.797782	0.626437	1.16094	1.43017	1.01566	1.48042	1.03707	1.00489	1.51101	2.68115	1.05848	0.688847	0.737792	1.09004	1.07561	0.952472	1.25115	0.682517	0.892744	0.557322	0.983877	0.568934	0.933444	0.841196	0.652858
4065	3.91	422.223	Pos	Tier 3	SPB 19:4;O8;S	6.19		SPB	ST 19:0;O4;S | NAT 17:2;O3	6.66433	12.7607	1.04855	0.942637	0.885023	0.992236	1.13074	0.872178	0.973716	1.05285	1.12796	1.06552	0.964479	1.01974	0.795438	1.08282	1.16789	1.06179	0.797299	1.1765	0.99442	0.920024	1.00643	0.968523	0.876029	0.936755	1.02924	1.00912	1.03572	0.665886	0.973174	1.05225	1.03725	0.999865	1.11814	1.08248	1.11432	1.05022	1.05385	1.16673
4068	3.91	549.41	Pos	Tier 3	PR 40:13;O	2.5		PR		7.93606	20.0677	0.8491	0.787629	1.60796	0.759787	1.13997	1.18854	1.29236	0.99544	0.952657	0.574137	1.11166	1.22939	1.29623	0.70054	0.779412	1.15803	1.13156	1.31536	1.07105	0.91434	1.746	1.24834	0.998345	0.940412	0.75699	0.61215	0.732255	1.41048	1.24807	0.981165	0.783972	1.16644	1.00721	1.15299	0.916603	0.995148	1.11854	1.07132
4073	3.91	783.577	Pos	Tier 3	LPI O-32:0	3.13		LPI		21.5167	22.4307	1.47331	1.5553	1.27385	1.38219	2.0084	1.10329	2.01459	1.45767	1.1563	2.10709	1.928	1.47946	1.65431	2.12443	2.4417	1.48196	1.21281	1.16316	1.29605	2.13188	2.21732	1.83523	1.33126	1.09962	1.3244	1.29938	2.28928	1.58058	1.11965	2.19651	1.19529	1.80026	1.58662	1.92492	2.18517	2.00351	2.37057	2.18328
4085	3.92	388.342	Pos	Tier 3	NA 26:4;F	10.69		NA		14.4458	62.6343	0.690096	0.638765	1.0032	1.52489	1.22912	1.4632	0.680888	1.34063	0.492698	1.43061	0.870082	1.1793	1.81012	0.985252	0.508472	1.78714	0.579753	0.946319	1.52786	1.16957	0.609489	0.668459	0.661423	1.01554	1.12231	1.34441	1.0431	0.798883	0.550376	0.875621	2.19367	0.380467	1.32908	0.72138	0.582994	0.708245	0.684697	0.546211
4088	3.94	410.275	Pos	Tier 3	NA 21:1;O2;S	11.88		NA		16.8432	12.7486	1.3029	1.37952	0.903454	1.19857	1.43491	0.847846	1.02188	1.19977	1.22665	0.978229	1.10264	1.03777	0.958974	1.11284	1.28174	1.14825	0.911833	1.00336	0.900766	1.14739	1.10799	1.06117	0.693458	0.979177	0.964689	1.03609	1.09806	1.07833	0.998686	1.09544	1.12604	1.22721	0.921475	1.35951	1.08747	1.1463	1.25726	1.22024
4090	3.92	412.344	Pos	Tier 3	ST 24:0;O4	4.18		ST	FA 24:1;O2;N | DG O-21:3 | FA 24:3;O2 | MG 21:3 | MG O-21:4;O | NAE 22:1;O3	27.3465	63.2901	0.759738	0.575234	1.87248	0.613995	0.72605	0.524416	0.459877	0.704374	0.455365	1.02707	0.431102	2.47619	1.64904	0.502061	0.522108	0.576036	0.486004	1.23734	1.46447	0.492772	1.24994	1.20289	3.53616	0.509291	0.907166	1.33764	0.559743	0.918635	1.53445	1.1303	0.596769	1.82236	0.978134	0.540914	0.738911	0.516362	0.432037	0.846651
4099	3.95	317.245	Pos	Tier 3	FA 16:1;O2;N	4.45		FA	NAE 14:2;O2	15.0589	41.308	0.930329	1.26215	0.932042	1.31672	2.74082	1.27177	0.769596	1.24332	0.941164	1.72466	0.901957	0.747137	1.52141	0.985533	0.871968	1.39951	0.924092	0.90731	1.60772	1.78163	0.651525	1.05553	1.00301	1.12352	1.46919	1.16528	1.4448	0.64592	0.725545	1.44601	1.63333	0.38332	1.08498	0.848933	0.693166	0.619188	0.820539	0.573227
4137	4.02	628.48	Pos	Tier 3	TG 32:2;O2	2.26		TG	HexCer 29:2;O2 | TG O-32:3;O3 | Car 28:2;O4 | HexCer 29:1;O3 | ST 29:0;O3;Hex	6.86434	35.3988	0.667945	1.0885	0.953451	0.95033	0.53112	1.78357	1.04745	0.428359	1.11561	0.80592	2.01738	1.14879	0.50813	0.500731	1.32237	0.47208	1.29581	1.11099	0.408993	1.08936	0.93554	1.07484	2.07001	1.24737	0.976652	1.54995	0.899573	0.790525	0.772007	1.15781	0.71583	1.39897	1.06567	1.43095	1.22625	0.661167	1.07453	1.01604
4155	4.04	386.272	Pos	Tier 3	ST 24:5;O3	7.75		ST	ST 22:2;O3;G | NAE 22:6;O2	8.77219	32.3642	0.921455	1.03612	1.55234	0.881642	0.307367	1.66093	0.754364	1.11536	0.82483	1.14929	0.435854	1.40321	1.89503	1.41974	0.634634	1.48732	1.14911	1.05748	1.45509	1.15512	1.56073	0.992485	1.33841	1.57761	1.07256	0.501585	0.995311	0.88031	0.986219	0.779743	0.828692	0.900372	0.611498	0.94682	0.707054	0.797221	0.589332	0.816644
4230	4.24	432.279	Pos	Tier 3	ST 22:0;O2;S	3.93		ST	NAT 20:2;O | ST 23:2;O5;G | ST 23:3;O4;G | NAE 23:6;O4	6.4424	46.1596	0.923694	0.903952	0.876846	0.830976	0.771797	1.90688	0.784673	1.11683	0.769059	1.14127	1.94341	0.996871	1.57972	1.00211	0.826592	1.23082	0.914556	0.895225	1.3135	1.09591	0.778909	0.879881	4.22196	0.570505	0.803044	1.30649	1.88411	1.23094	0.894359	1.54033	0.729906	0.791969	1.09308	0.880659	1.10569	0.900747	1.37582	1.04634
4235	4.27	717.447	Pos	Tier 3	PA 36:5	0.11		PA	SM 31:5;O6 | PE-Cer 34:5;O6 | PA O-36:6;O | ST 37:0;O13 | LPG O-33:7 | SM 29:2;O6 | PE-Cer 32:2;O6	13.592	14.5608	1.22088	1.0055	1.00043	0.839732	1.0798	0.855657	0.969959	1.11264	1.1066	1.08586	1.04803	0.921832	0.979801	1.10471	1.17937	1.10988	0.891726	1.24813	1.14546	1.00558	1.07001	0.934126	0.822055	1.06015	1.03121	0.840513	0.88314	1	0.917208	1.04054	1.02788	1.18028	1.1074	1.15126	1.10857	1.47623	1.15885	1.16207
4240	4.26	625.464	Pos	Tier 3	NAT 33:5;O	5.24		NAT	LPA O-33:5	15.799	207.411	1.53032	4.11465	0.988852	1.62043	0.782208	0.885767	1.34733	1.50197	1.31983	1.10006	1.0447	1.59796	1.5	1.09135	1.21142	1.34363	1.09455	1.15146	0.916252	0.83232	1.20658	1.25316	1.32868	1.18459	0.806415	0.886152	1.468	0.971677	1.15382	0.868626	1.24539	1.25713	0.936422	1.30472	1.14395	0.807687	1.02331	1.05407
4243	4.25	628.479	Pos	Tier 3	TG 32:2;O2	1.96		TG	HexCer 29:2;O2 | TG O-32:3;O3 | Car 28:2;O4 | HexCer 29:1;O3 | ST 29:0;O3;Hex	16.9856	50.6056	0.534978	0.627601	0.536406	0.539965	0.589342	1.42437	2.37887	0.916787	0.935842	0.495276	1.35123	1.59777	1.03006	1.94274	1.53045	0.806519	1.31211	1.08863	0.82225	0.566825	1.81675	1.86815	0.522238	0.663932	0.5001	0.385993	0.424747	1.73434	1.73573	1.1543	0.891619	0.852564	1.54136	0.798419	1.62526	2.42975	0.906475	0.505246
4245	4.25	630.485	Pos	Tier 3	LPC O-25:0	2.98		LPC	LPE O-28:0	8.40143	35.2688	0.845635	1.20056	1.45354	0.993638	1.28224	1.47458	1.19268	1.11872	1.01342	0.729371	0.983351	1.32225	1.05911	0.753713	0.966073	0.770422	1.23301	1.10445	1.16559	0.964439	0.868923	1.38501	1.99276	0.97275	0.92411	0.840145	2.07652	1.18166	1.5942	0.864438	0.969554	0.882857	1.06287	1.12597	0.925284	0.868269	0.823513	1.00655
4255	4.24	388.253	Pos	Tier 3	NAT 18:2	3.57		NAT	ST 20:0;O;S | FA 23:5;O2;N | ST 21:2;O4;G | ST 23:5;O4 | ST 21:3;O3;G | NAE 21:6;O3	6.10432	15.2415	0.931384	1.04585	1.14054	1.02254	0.600585	1.22159	0.941732	0.929356	0.839726	1.02013	1.07482	1.18265	1.4882	0.742267	1.05034	0.985715	1.06422	0.959115	1.06401	0.963791	1.00854	0.914697	1.16839	1.25066	1.07897	1.01806	1.30814	0.816049	0.811116	0.850009	0.951346	0.955242	0.85104	0.92535	0.77832	0.832492	0.815059	0.846601
4303	4.37	546.4	Pos	Tier 3	Car 22:1;O4	0.19		CAR	ST 29:0;O8	15.6155	46.138	1.21418	0.539723	0.805822	1.2883	1.25406	1.3259	0.699285	1.61441	0.577993	1.52293	1.12196	1.19917	1.6825	1.38787	1.11672	1.54802	1.02826	0.815025	1.64662	0.674975	0.544712	0.693348	0.841449	1.50442	1.5278	0.799514	1.41422	0.871	0.572998	0.964919	2.29282	0.711837	1.25121	1.10103	0.580256	0.720535	0.851403	0.666004
4310	4.38	956.579	Pos	Tier 3	SHexCer 44:6;O6	3.13		SHexCer		7.38855	30.7019	0.845128	0.754734	0.956881	1.64418	0.668063	1.31969	1.08564	1.09405	0.776498	0.948031	1.06628	1.3373	1.08566	1.21284	0.699339	1.03739	0.625905	1.13068	1.42114	1.03672	0.875525	1.59799	0.965501	0.910048	0.947232	0.866606	0.651201	0.974193	0.939099	0.886426	1.30461	0.728437	1.00881	0.769931	0.914063	0.779624	0.854233	0.872984
4312	4.38	958.582	Pos	Tier 3	PI O-44:12	1.74		PI		16.1717	33.2959	0.901508	0.912301	1.3217	0.828288	1.25092	1.10701	1.25494	0.819351	1.05089	0.649545	1.06002	1.15103	1.94606	0.69397	0.657563	0.989443	1.32465	1.06081	1.69294	0.715991	1.41718	1.59258	2.92515	0.666591	0.732513	0.615455	1.28408	1.18615	0.905511	0.986367	0.706789	0.787757	1.17572	0.889325	0.877999	0.837807	1.28264	0.924813
4326	4.42	937.656	Pos	Tier 3	PI O-44:5	3.14		PI		10.4848	13.1409	1.24987	0.990124	0.799871	0.928735	1.03361	0.853015	1.09349	1.03448	1.06739	0.873294	1.06746	0.980767	0.88809	0.918111	1.10121	1.06464	0.834097	1.07421	0.733412	1.11308	0.874528	0.942398	0.74551	1.05286	1.13792	0.955828	0.874811	1.20129	0.941575	1.02578	1.22073	1.04896	0.936889	1.04758	0.965664	1.18756	1.03717	1.07764
4331	4.41	962.661	Pos	Tier 3	SHexCer 45:3;O4	1.5		SHexCer	SHexCer 43:0;O4 | SHexCer 45:2;O5	18.5496	47.3179	0.467349	0.758893	0.520437	0.594883	0.282196	0.767683	1.57023	0.616105	0.679532	0.831837	0.618284	0.691539	0.366556	0.459913	0.377717	0.398037	0.789444	0.73444	1.10977	0.447283	0.84244	1.89329	1.1475	0.915415	0.78274	0.511338	0.857712	1.22063	2.22112	0.82519	1.23263	1.1381	3.15613	0.98867	1.1843	1.13493	1.5183	1.15944
4335	4.41	976.677	Pos	Tier 3	SHexCer 44:0;O4	4.2		SHexCer		12.7405	16.1583	1.20694	1.15793	0.999075	0.886446	1.00189	0.829733	1.07438	1.29071	1.27138	0.8303	1.29796	0.935048	0.904392	0.891065	1.13192	1.21084	1.00124	1.0599	0.801204	1.17176	0.989874	0.958607	0.817294	1.14633	0.917256	0.969721	1.16661	1.04494	0.858539	1.35921	0.942162	1.26069	1.1305	1.26948	1.1068	1.17031	1.30472	0.965908
4336	4.41	977.68	Pos	Tier 3	PI-Cer 45:4;O4	0.01		PI-Cer		11.729	43.3902	0.629648	0.50704	1.49368	0.790511	1.14698	2.28108	0.823729	1.08845	0.54292	1.31232	0.870001	1.95673	2.96368	0.949314	0.339025	1.13292	0.911506	0.65601	1.13274	0.432777	1.005	1.01256	0.867778	1.44617	1.03803	0.509198	1.3227	0.800631	1.07194	1.07974	1.03472	0.826387	0.595589	0.710294	0.557472	0.859176	0.582667	1.43754
4343	4.45	369.279	Pos	Tier 3	ST 23:1;O2	6.61		ST	FA 23:3 | PK 23:4;O2 | FA 20:3;O2;N | ST 18:0;O3;G | NAE 18:4;O2	14.2459	47.1429	0.421975	0.691315	0.434498	0.849398	0.231055	2.71335	0.520722	1.0408	0.509911	0.338454	0.65551	0.651328	1.63943	0.341779	0.620246	0.715447	0.98349	0.928913	0.842922	0.40518	0.740635	0.55465	1.27748	0.739233	0.965483	0.810125	0.599145	1.4636	1.2504	0.815599	1.18332	1.07762	1.18346	0.810974	0.738709	0.886533	0.863256	1.24482
4357	4.45	330.245	Pos	Tier 3	ST 21:4;O2	8.55		ST	NAE 19:5;O	29.5053	24.3709	1.06507	0.814014	1.35698	0.795801	0.958866	1.30512	0.874579	0.884417	0.842182	1.06746	0.783945	1.19987	1.27204	0.993109	0.802109	1.51786	1.14768	1.00702	1.43233	1.03121	0.971236	1.16125	0.941626	1.12405	1.06191	0.788045	1.16459	0.878992	0.877278	0.533212	1.0909	0.76622	0.679408	0.802145	0.901832	0.968409	0.734025	1.01825
4361	4.44	465.217	Pos	Tier 3	ST 21:0;O6;S	4.38		ST		17.1591	21.3873	1.15878	0.633122	0.694666	0.77594	0.988472	0.728826	0.993265	0.893383	0.955574	0.945096	0.746871	0.812089	0.935623	1.01875	1.05002	1.12997	0.769005	0.971688	1.05634	1.01966	0.949989	1.1411	0.813983	0.928824	1.22747	0.755944	1.266	1.03466	0.920051	0.614958	1.24012	0.812835	1.08892	1.07413	1.23008	1.36159	1.02761	0.843706
4369	4.47	697.501	Pos	Tier 3	ST 38:2;O9;N	2.33		ST	HexCer 32:5;O3 | ST 30:1;O4;HexNAc	12.1751	18.0862	1.2307	0.932452	0.800651	1.14645	1.00591	1.1661	0.999735	0.844511	1.25271	1.52085	1.14518	1.25864	0.926778	1.04817	1.06848	0.857784	0.851715	1.06144	1.03537	0.813117	0.942791	1.0868	0.818001	1.08104	0.947564	1.1601	1.02677	0.86006	1.09723	0.783481	0.996623	0.772505	0.940809	0.893086	1.40757	0.928377	1.05464	1.21148
4408	4.55	371.227	Pos	Tier 3	ST 20:0;O;S	4.48		ST		8.29059	20.7999	0.727616	1.02704	0.913912	1.04944	0.273677	0.809024	1.21368	0.768375	1.18655	1.29279	1.21294	0.999693	0.937395	1.11866	1.62899	0.92065	1.03643	1.36763	0.986067	1.08923	1.17881	1.03936	0.834983	0.721288	0.846025	1.00631	1.16378	1.14199	1.073	1.15481	0.821515	1.36038	1.27258	1.29286	1.28803	1.59871	1.48674	1.21524
4416	4.58	859.582	Pos	Tier 3	PI-Cer 39:5;O2	0.97		PI-Cer		16.4043	31.3441	0.941415	1.3099	1.20455	1.18003	0.650474	1.82071	0.785953	1.11673	0.808751	1.36924	1.02872	1.60881	2.7054	1.07049	0.919834	1.09357	1.2587	0.913453	1.16719	1.26414	1.04981	0.990911	1.21897	1.35115	1.11692	0.875312	1.49219	0.689544	0.822254	1.03035	0.73844	0.827207	0.676321	0.930884	0.683634	0.683388	0.673143	0.887505
4431	4.58	830.702	Pos	Tier 3	PC O-40:1	2.78		PC	PE O-43:1 | PA O-45:2	25.5649	32.79	0.996535	1.54795	0.798861	2.21966	0.650858	1.12193	1.07369	0.961758	0.857955	1.26236	2.09285	1.00804	0.942716	0.71822	1.28875	0.604049	0.838059	1.26192	0.920665	1.27387	0.938277	0.772225	1.34098	0.941385	0.985476	1.32878	1.13546	0.898948	1.14687	2.28035	1.07531	0.952275	1.06215	0.970977	1.13275	0.86168	0.992333	0.912575
4441	4.62	401.341	Pos	Tier 3	FA 25:2	4.25		FA	PR 25:3;O2 | FA 22:1;O2;N | NA 22:2;O3 | NAE 20:2;O2	7.01184	17.4457	0.993631	0.948921	1.13139	1.07276	0.883888	1.14278	1.11412	1.12863	0.880801	0.804573	0.79785	1.40877	1.33041	1.20349	0.76278	1.30967	1.18946	1.00386	1.00307	1.12803	1.06285	1.27471	1.22683	1.17038	0.840791	0.664251	0.93837	0.89913	0.987746	0.883194	0.81761	1.08808	0.840093	0.95757	0.936155	0.743231	0.73782	0.871237
4443	4.59	403.353	Pos	Tier 3	NAE 20:1;O2	0.62		NAE		11.4588	36.4807	0.623956	1.21533	0.944271	0.557854	0.930473	0.918164	1.69022	0.653675	1.29781	0.489336	0.801371	1.02163	0.543944	0.737767	0.934832	0.717816	1.22585	1.01061	1.12423	0.713619	1.48941	1.75318	2.03781	1.20931	0.615656	0.576071	0.490833	1.36335	1.46421	0.835663	1.09171	0.928979	2.20536	1.09042	1.17055	0.893227	1.32134	0.778793
4456	4.61	768.545	Pos	Tier 3	TG 43:9;O2	5.21		TG	TG O-43:10;O3	10.8271	26.5296	0.943995	0.759986	0.78999	0.600218	1.37628	0.675666	1.54472	1.00132	1.00356	0.781942	1.2643	1.26038	0.61587	0.717662	1.05128	0.936505	1.06302	0.997167	0.786559	0.744525	0.938854	1.25195	0.951491	0.683065	0.957033	0.604657	1.11586	0.90551	0.964708	1.16032	1.1452	1.23601	1.21375	1.13759	0.982265	0.853993	1.20368	1.20876
4473	4.66	718.48	Pos	Tier 3	PE O-34:5	2.98		PE	PC O-31:5 | LPC 31:5 | LPE 34:5 | LPC O-31:6;O | LPE O-34:6;O | CerP 39:5;O3	8.77963	16.3202	1.37399	0.937768	0.816868	1.06322	1.23055	0.868793	0.985097	1.17489	0.974532	1.02649	1.05383	0.915845	1.06517	0.880922	1.14321	1.0321	0.84939	0.78165	0.780399	1.21939	0.881646	1.03152	0.834807	1.15757	1.04322	1.0675	0.917406	0.999953	0.65719	1.02143	1.17758	1.09806	0.892277	1.22594	1.07479	1.18706	1.20251	1.01159
4487	4.68	565.442	Pos	Tier 3	Car 22:0;O4	0.03		CAR		16.3284	145.044	1.29663	0.17679	1.63069	0.466217	1.37113	0.216111	0.161961	1.90089	0.171585	0.271992	0.605067	0.710852	0.811787	0.579526	0.176188	0.185755	6.16623	0.618765	0.319888	0.174564	0.547937	0.470103	0.188678	1.18443	0.564609	0.846295	0.515863	0.192048	0.914254	0.264512	0.615113	0.452598	0.310046	0.162222	0.155896	0.432915	0.602141	0.150987
4536	4.73	717.474	Pos	Tier 3	PG 32:3	5.25		PG	TG 40:8;O | LPG 32:4;O | PG O-32:4;O | TG O-40:9;O2 | BMP 32:3 | PG 32:2;O | LPI O-29:3	11.3862	48.993	0.796538	0.492906	1.44629	1.17547	0.19803	1.64425	0.916953	0.893436	0.459642	1.18166	0.218515	1.71838	2.54402	0.685282	0.320603	1.1438	0.845682	0.590168	1.18115	0.309336	0.714044	0.864996	0.805048	1.29877	1.21879	0.719951	2.02408	0.598014	0.953363	0.831383	1.04924	0.720951	0.708101	0.64516	0.496919	0.922862	0.615154	1.49404
4546	4.8	420.33	Pos	Tier 3	NA 29:7;O	10.03		NA	ST 29:7;O	11.3036	38.7632	0.836569	0.936303	1.83068	1.06425	0.500679	2.19395	0.974437	0.522744	0.904006	0.83997	0.785422	2.00097	2.04408	0.64477	0.608367	1.16563	1.56632	0.737006	1.27302	0.816533	1.10214	1.09543	2.25535	1.35121	1.40467	1.3439	1.16322	0.801377	0.970311	0.782059	0.778916	0.819359	0.607381	0.823241	0.850492	0.714588	0.63026	0.964558
4549	4.8	643.212	Pos	Tier 3	PK 28:8;O16	1.96		PK		10.2532	19.1066	0.848041	0.896737	1.14037	1.0881	1.33002	0.977696	1.04928	0.855446	0.874931	0.84393	0.665104	0.832964	1.00717	1.15025	1.10089	1.29655	0.926597	1.14262	1.31362	0.796647	1.55167	1.03424	1.0993	1.61267	1.20615	1.0186	0.818746	1.0926	1.09292	1.05343	0.993484	1.26147	0.853525	1.41937	1.00519	1.17427	0.688249	1.13403
4551	4.81	879.62	Pos	Tier 3	PE-Cer 45:4;O5	0.6		PE-Cer		9.0834	31.0549	0.741962	0.606884	1.46536	0.557258	0.272729	1.60299	1.08244	1.24017	0.871826	0.704507	0.663746	1.30036	1.47832	0.800965	0.829907	1.00249	1.20987	0.857404	1.09042	0.444824	1.28945	1.04389	1.33707	1.3859	0.930164	0.546003	0.572537	1.61257	1.09415	0.834719	1.00585	1.26093	1.0038	1.06041	0.781274	0.972247	0.827012	0.856724
4555	4.82	592.423	Pos	Tier 3	HexCer 28:4;O2	2.9		HexCer	TG 31:5;O | ST 26:0;O3;HexNAc | Cer 34:6;O6 | DG 31:6;O2 | TG O-31:6;O2 | ST 28:2;O;GlcA | ST 28:3;O2;Hex | Car 27:5;O3 | ST 26:1;O2;HexNAc | Car 27:4;O4 | Cer 32:3;O6 | Car 25:2;O3	9.01531	40.4404	1.89713	1.0741	1.49474	1.13117	2.04074	1.36302	1.17088	1.26675	1.35644	0.892217	1.27909	0.900189	1.25561	0.885154	1.02337	0.820497	1.48466	0.928404	0.877229	1.00324	1.14127	1.01283	1.65005	1.73246	1.38731	0.910779	0.738423	0.860634	1.12564	0.906184	0.898449	0.894985	0.774759	0.816945	1.51446	0.815976	0.596542	1.08811
4560	4.84	815.572	Pos	Tier 3	PE-Cer 43:6;O3	5.27		PE-Cer		13.9767	55.8556	1.19636	1.33668	1.53955	1.48267	0.220036	2.09563	0.658154	0.739177	0.705886	1.44134	1.01036	2.62746	3.43822	0.740395	0.70539	0.529279	1.37497	0.707209	1.03695	0.699214	0.688457	0.510699	1.27406	1.2132	0.92295	1.9972	1.1978	0.509858	0.851836	0.710963	0.435649	1.39555	0.400967	0.77311	0.546966	0.489433	0.545795	0.745684
4561	4.84	816.574	Pos	Tier 3	CerP 42:1;O6	2.39		CerP		9.07018	15.3791	1.01584	1.01081	1.00526	0.856733	1.08573	1.07272	0.924828	0.909028	0.984755	0.830841	0.945901	0.792837	0.979275	1.02263	1.20752	1.03108	1.03261	0.897144	0.825652	0.958571	1.11246	0.84528	1.06669	1.30836	1.05493	1.05092	1.01881	1.13626	0.976995	0.985646	1.19389	1.05238	1.00426	1.32969	0.967843	1.08501	1.17532	1.0289
4564	4.83	829.571	Pos	Tier 3	PE-Cer 42:5;O6	0.55		PE-Cer	PE-Cer 40:2;O6	10.8377	34.5784	0.630962	0.838531	1.16016	0.555495	0.666135	1.76209	1.03907	0.587145	0.984096	0.68215	2.40592	1.04691	1.2884	0.536216	0.998836	0.647073	1.24558	1.30695	0.602686	0.815696	1.73756	1.05852	1.21083	1.04993	0.655954	0.842762	0.633545	1.43029	0.982993	1.32633	0.647211	1.04417	0.85037	1.14698	1.32416	0.976707	0.928462	1.18458
4565	4.83	832.57	Pos	Tier 3	PC 36:2;O3	0.51		PC	PI-Cer 36:0;O2 | PG 38:4;O | PI-Cer 38:3;O2 | PI-Cer 38:2;O3	16.6335	17.1395	1.17647	0.984138	0.889088	0.978412	1.29315	0.802084	1.06829	1.05892	1.26604	1.22656	1.01735	0.928573	0.850592	1.20974	1.44046	1.03273	0.855665	1.19394	0.93027	1.0362	1.04316	0.938517	0.829505	0.924847	1.1084	0.959229	1.31145	1.04169	1.06294	1.0894	1.24177	1.04205	1.0822	1.25461	1.20313	1.3147	1.09582	1.1819
4567	4.83	858.611	Pos	Tier 3	LPI 34:0;O	5.4		LPI	PI O-34:0;O	26.273	28.6691	0.900026	1.75656	1.27664	1.6664	1.63053	1.25135	1.25809	0.95201	1.5102	1.5916	1.62179	1.02996	1.35875	1.70188	2.85454	1.29579	1.22327	1.32565	0.884707	1.8635	1.40289	1.20589	1.20278	1.39766	0.864823	0.954722	2.32025	1.55163	1.32775	1.61451	1.08964	1.54129	1.62447	1.70608	2.0422	1.77397	1.44208	1.29444
4580	4.83	802.559	Pos	Tier 3	CerP 41:1;O6	2.39		CerP		22.4131	193.043	2.2544	0.345953	0.266054	0.485903	7.40171	0.515435	0.1198	1.05956	0.750384	0.288792	0.266858	0.203902	0.16306	0.241035	0.44196	0.3375	0.758147	0.203237	0.253238	0.393481	0.103177	0.195957	0.394081	1.38378	0.929421	0.885734	0.313902	0.122866	0.565393	0.108992	0.991852	0.101116	0.232075	0.193396	0.11088	0.126088	0.144697	0.0727636
4585	4.83	830.574	Pos	Tier 3	PC 40:8	5.03		PC	PC O-40:9;O | PE 43:8 | PE O-43:9;O | PA 45:9 | PA O-45:10;O	11.8057	65.8417	1.0305	1.28757	0.847367	0.539546	1.06363	1.23301	0.714232	1.17335	0.904839	3.32584	1.33184	1.1824	2.75289	0.819918	0.630764	1.24898	0.45682	0.950339	1.09551	0.758562	1.23139	1.12834	1.62644	0.826052	0.947987	1.20431	5.82812	0.643177	0.890653	1.03591	0.569858	0.881299	0.589797	0.713083	0.864567	0.771111	0.803114	1.50757
4586	4.83	831.567	Pos	Tier 3	PE-Cer 43:6;O4	6.17		PE-Cer		18.5128	17.7969	1.22799	0.888858	1.06004	0.866244	0.924224	0.776011	1.00042	1.09238	1.06475	1.00422	0.844021	0.821488	0.918506	1.09505	1.33985	1.12783	0.909974	1.20458	1.17464	1.02857	1.03779	1.1007	0.899038	0.84571	0.884825	1.0769	1.1776	1.09568	1.11899	0.928642	0.936618	1.32217	1.39026	1.12268	1.08579	1.52472	1.19479	1.14265
4587	4.85	835.592	Pos	Tier 3	Hex2Cer 31:2;O2	4.06		HexCer		14.3245	20.9438	0.985475	1.37654	0.821473	1.19826	1.41628	0.925505	0.960355	0.995376	1.07623	1.00575	1.3054	0.901442	0.930306	0.994807	1.08279	0.722724	1.29847	0.991698	0.870569	0.787293	0.771566	0.919539	1.0161	0.810232	0.970557	0.867608	0.889546	1.0056	1.51938	1.29561	0.870249	0.937504	0.917227	0.958954	1.00447	0.930276	0.786295	0.963983
4590	4.83	843.586	Pos	Tier 3	PE-Cer 43:5;O6	0.37		PE-Cer	PE-Cer 41:2;O6	19.7933	40.7694	1.26874	1.81213	0.935105	1.47679	1.3059	1.37815	0.901134	1.27149	0.803515	2.51223	1.03919	0.89279	1.30445	1.69524	0.798517	1.3263	0.604449	0.727662	1.96475	1.59833	0.925256	0.710363	1.47626	0.626008	1.48563	1.52617	2.27809	0.709438	0.726347	1.03196	0.772434	0.883593	0.980237	0.75671	0.790261	0.846783	0.864277	0.83784
4591	4.83	844.59	Pos	Tier 3	PE 44:8	5.35		PE	PC 41:8 | PC O-41:9;O | PE O-44:9;O	20.7001	44.9851	0.497395	0.735148	0.547755	0.63794	1.08842	1.2218	1.27066	0.802148	1.26442	0.841451	2.00196	1.4673	0.762902	0.486271	0.951784	0.481354	0.672681	0.648442	0.661565	0.51798	0.47781	0.665519	1.3766	1.06382	0.947428	3.10365	1.09201	0.92048	0.452212	0.966119	0.944494	1.26294	1.52837	0.811887	0.952978	0.88434	0.904522	0.855145
4592	4.83	857.608	Pos	Tier 3	PG O-45:8	3.33		PG		9.28575	16.1904	1.37283	0.843092	0.9829	0.957744	1.04139	0.741124	0.861439	1.26123	1.02782	1.17736	1.07324	0.854835	1.06252	1.16107	1.5429	1.30052	0.943212	1.13505	1.09742	1.27684	1.10992	0.873252	0.846384	1.1406	1.05871	0.957692	1.23747	1.00514	0.966113	0.938162	1.2911	0.965628	1.33265	1.21941	1.07391	1.35596	1.13091	0.935823
4616	4.88	432.279	Pos	Tier 3	ST 22:0;O2;S	3.79		ST	NAT 20:2;O | ST 23:2;O5;G | ST 25:5;O5 | ST 23:3;O4;G | NAE 23:6;O4	13.2093	26.506	1.20615	1.04364	0.771034	1.28337	0.986739	0.799755	1.01973	1.4405	1.67923	1.94147	1.2012	0.934645	0.966663	1.3741	1.53638	1.0586	0.706299	0.881167	0.624921	1.16966	1.20551	0.808565	1.00932	0.811698	0.991347	0.904276	1.34194	0.780393	1.22235	1.41927	1.20742	1.16488	1.02432	1.05378	1.38369	0.923183	1.31032	1.13086
4623	4.93	591.457	Pos	Tier 3	PR 41:12;O	6.51		PR		9.33014	30.6586	0.739496	0.680297	0.727569	1.29772	0.840712	0.922481	1.03851	1.10713	0.680712	0.523685	1.57099	1.48799	1.25258	0.504674	1.07242	0.528413	1.05291	0.787781	1.02286	0.722017	0.842444	0.714504	1.0419	0.692914	0.779704	1.77742	0.596775	1.17097	1.09159	1.29888	0.928289	1.41259	1.45239	0.972296	0.912241	1.04991	1.44497	0.901695
4632	4.9	792.568	Pos	Tier 3	SHexCer 36:0;O2	3.06		SHexCer		7.54017	32.4403	0.775146	1.17416	1.28004	1.39285	0.588415	1.62766	1.09397	0.805576	0.723839	0.922048	1.32574	1.46984	2.29148	0.53675	0.907095	0.861425	1.19549	0.835671	1.21157	0.808589	0.742634	0.868396	1.87514	1.46413	1.13051	1.14467	1.84059	0.680775	0.82519	0.829587	0.76738	0.918298	0.799768	0.661972	0.702674	0.689594	0.703853	0.756201
4671	4.93	718.48	Pos	Tier 3	PE O-34:5	2.63		PE	PC O-31:5 | LPC 31:5 | LPE 34:5 | LPC O-31:6;O | LPE O-34:6;O | CerP 39:5;O3	10.5169	15.6234	0.972717	0.790297	0.905583	0.600594	0.918286	0.936804	1.0311	1.08873	1.06057	1.17682	0.917594	1.04017	1.01086	0.949559	1.29369	1.19391	0.847632	0.984307	1.05172	1.11833	0.98271	0.883615	0.881281	1.022	1.00606	0.91813	1.16989	1.17375	0.936401	0.896484	1.03588	1.24119	1.14005	1.48743	1.12567	0.996494	1.21163	0.980321
4672	4.93	719.484	Pos	Tier 3	LPG 30:0;O	0.5		LPG	PG O-30:0;O	22.6543	32.2809	1.02299	0.431168	1.30817	0.499232	0.69561	1.02101	1.32269	0.695763	1.29995	1.17023	0.664187	1.49823	1.14934	0.898018	1.0793	0.851245	0.786739	1.10717	1.42291	0.622506	0.893136	1.66429	1.04172	1.03532	1.03055	0.815091	0.803212	0.984919	0.878553	0.526872	1.1553	0.655717	0.937462	0.613047	1.0949	0.887231	0.939532	1.13866
4675	4.95	748.539	Pos	Tier 3	TG 40:6;O3	4.96		TG		8.09924	31.7742	0.920775	1.12399	1.65161	0.93131	0.35706	1.66154	0.752259	1.23338	0.882504	1.14531	0.517087	1.32094	1.79175	1.46372	0.640102	1.45076	1.18081	1.04684	1.4519	1.19191	1.54985	0.977506	1.34749	1.36972	1.12917	0.465024	0.933303	0.917119	1.03619	0.841337	0.869041	0.969911	0.58827	0.963801	0.737867	0.810581	0.554656	0.729037
4685	4.96	718.633	Pos	Tier 3	Cer 43:1;O4	2.14		Cer	ACer 43:0;O3	17.3605	26.6487	1.31047	0.819569	1.01532	0.887115	1.09594	1.22369	0.970905	0.93052	1.15861	0.744547	1.20269	1.1201	1.13351	0.642296	0.783821	0.937501	0.948254	1.10945	1.0308	0.599589	0.869506	1.04149	0.755859	1.01937	0.723453	1.10348	0.942426	1.54584	0.982302	0.799519	1.6461	0.948165	1.04196	0.968168	1.15748	1.04678	0.728271	0.873518
4687	4.96	725.523	Pos	Tier 3	PE-Cer 36:2;O3	3.18		PE-Cer	SM 33:2;O3	7.03555	63.1609	0.999253	0.638889	1.01774	1.37928	0.305843	0.961804	0.46329	2.29167	0.333495	1.40087	0.284786	1.87708	1.74459	2.5138	0.331006	1.07063	1.26529	0.543228	1.32594	1.38026	0.610508	0.386608	0.683103	1.01381	1.2095	0.87421	2.33006	0.456659	0.619279	0.585895	0.8754	0.395484	0.492591	0.586833	0.31275	0.314407	0.801546	0.415673
4699	4.98	704.513	Pos	Tier 3	TG 38:6;O2	4.7		TG	TG O-38:7;O3 | Car 34:6;O4	8.84702	34.0452	1.11911	0.571126	1.07419	0.934929	0.608373	0.916205	0.772904	1.20506	0.730123	1.38451	0.68646	0.597781	1.63245	0.819347	0.923246	1.0859	0.469215	0.522765	1.30812	0.873194	0.470161	0.470982	0.476202	0.758919	1.09528	0.534831	1.48102	1.2254	0.462697	0.883985	1.31418	0.88678	1.18897	0.93548	0.783334	1.0434	0.915175	0.767391
4728	5.01	681.496	Pos	Tier 3	PE-Cer 34:2;O2	2.51		PE-Cer	SM 31:2;O2 | TG 34:0;O3	9.52539	37.4701	0.531907	0.442726	1.15888	0.488413	0.571082	1.72676	1.37343	0.504541	0.627224	0.57018	1.91029	0.966544	1.10325	0.488914	0.665841	0.549335	0.953704	1.03484	0.766444	0.674781	1.26452	0.879325	1.50898	0.906819	0.490131	0.696103	0.783818	1.21598	0.965165	1.28151	0.607764	0.771503	0.98805	0.90541	1.3998	1.09336	1.05109	1.18529
4734	5.04	419.315	Pos	Tier 3	FA 24:2;O2	5.45		FA	FAHFA 24:2;O | ST 27:3;O2;F2 | MG 21:2 | FA 21:2;O4;N | MG O-21:3;O | DG O-21:2	18.1152	24.51	1.00047	1.49281	0.777587	1.25176	1.35667	0.907417	0.843232	0.985456	1.02049	0.683719	1.23194	0.751294	0.748902	0.928171	0.998999	0.848343	0.937368	0.818957	0.666212	0.997406	0.762394	0.777118	0.873457	0.832583	1.03572	0.565706	0.933978	0.880445	0.983328	1.33523	1.00725	1.03779	1.23538	0.904918	0.97237	1.08349	0.772106	0.960068
4759	5.04	660.486	Pos	Tier 3	TG 36:6;O	3.83		TG	TG O-36:7;O2 | HexCer 33:5;O2 | Car 32:6;O3 | Car 32:5;O4 | Car 30:3;O3 | Cer 37:4;O6	8.37053	47.6393	0.648504	0.442306	1.14834	0.861938	0.285283	0.4019	0.975854	1.20418	0.725873	0.458008	0.35016	0.803215	0.452817	2.22446	0.41854	3.03552	0.841005	0.810062	1.13174	1.03521	1.57571	0.873843	0.692415	0.919263	0.619232	0.882819	0.913722	1.40346	0.872171	0.819871	1.57163	1.24539	1.04875	0.71928	1.01815	1.19803	0.97232	1.53791
4771	5.1	428.353	Pos	Tier 3	ST 28:5;O2	0.5		ST	FA 28:7 | PR 28:6;O2 | Cer 28:6;O | ST 28:4;O2 | Cer 28:5;O2 | NAE 26:5;O | NAE 24:3 | NA 23:3;O3;N	11.7341	30.674	1.17571	0.786604	1.90257	0.784325	0.985736	1.23996	0.979231	1.60368	0.433408	0.959465	0.702184	1.35726	1.33409	1.15909	0.991722	1.12563	1.06664	0.985353	1.5711	1.31443	1.29724	0.902171	0.793007	0.775779	1.26771	0.911827	1.10385	1.24072	1.02541	0.550286	1.00208	0.769288	0.645975	0.786876	0.978376	1.14593	0.547598	0.957174
4776	5.1	616.459	Pos	Tier 3	TG 34:6	3.66		TG	TG O-34:7;O | Car 30:6;O2 | ST 29:1;O2;HexNAc | Cer 37:6;O6 | Car 30:5;O3 | ST 29:2;O;HexNAc | Car 28:3;O2 | Cer 35:4;O5 | NAE 33:4;O4	10.8394	47.2891	0.572452	0.407185	1.5927	0.921307	0.914992	1.74785	0.778191	0.936153	0.575632	0.733863	0.40889	0.959444	1.63654	1.00202	0.378319	1.04845	1.31549	0.624598	1.02037	0.323417	0.99709	2.2441	1.14861	1.16729	0.892295	0.763552	0.689284	1.53131	1.11409	0.624578	0.868605	1.11118	0.829263	0.795841	1.09764	0.669665	0.700845	0.987692
4781	5.07	778.634	Pos	Tier 3	PA 40:0	3.03		PA	PC O-35:0;O | PE O-38:0;O | CerP 43:0;O4 | PA O-40:1;O	8.1046	79.2554	0.817275	0.6941	0.925798	0.666896	8.00026	0.758805	0.803005	0.767202	1.15055	0.669679	1.24828	0.574822	0.77433	0.854343	0.761091	0.851566	1.22729	0.982672	0.825638	0.791464	0.942794	0.980129	2.10247	0.813123	1.01557	0.776379	0.516288	1.63478	1.99631	1.04299	1.63311	1.05947	1.42235	1.114	1.57222	1.39703	1.24494	1.35432
4784	5.12	327.2	Pos	Tier 3	ST 21:4;O4	13.9		ST	ST 21:5;O3	7.41543	36.0782	0.660164	2.17488	1.67051	0.539114	0.995023	1.60028	1.3464	0.668604	1.66938	0.566363	1.06365	1.00294	1.66491	0.741871	1.32574	1.21817	1.33189	1.34772	1.32277	0.97485	2.63251	1.90447	2.13473	1.34119	0.773257	0.502212	0.559063	1.2037	1.09085	0.896413	1.08128	0.955644	1.10336	0.939692	0.934752	0.771238	1.03582	0.803747
4797	5.13	265.253	Pos	Tier 3	PR 18:0;O	0.24		PR	WE 18:1 | FOH 16:0	6.80223	36.3858	0.768733	1.15382	1.7799	0.860457	0.784488	2.15403	1.14776	0.558419	1.18207	0.763334	0.805688	1.50866	1.69099	0.796973	0.616652	0.788273	1.29524	1.03115	1.54252	0.734937	1.47027	1.25926	3.03095	0.873559	1.40507	1.00434	0.977623	0.84975	1.05815	0.968282	0.917659	0.748978	0.6839	0.88112	0.829315	0.63403	0.898791	1.08763
4844	5.16	572.433	Pos	Tier 3	DG 32:7	3.45		DG	TG O-32:7 | DG O-32:8;O | Car 28:6;O | ST 27:1;O;HexNAc | Cer 35:6;O5 | Car 28:5;O2 | NAE 33:6;O4 | Car 26:3;O | Cer 33:4;O4 | NAE 31:4;O3	16.65	20.3755	1.15794	1.16852	1.02533	1.17592	1.14818	0.825511	1.09035	1.19939	1.38896	1.18727	0.897627	0.753032	0.90553	1.0894	1.52594	0.868634	0.733314	1.08745	0.957425	0.996365	1.20745	0.921133	0.705574	0.707647	1.15764	1.17616	1.4737	0.864031	1.01992	1.2998	1.28339	0.956569	1.09267	0.970769	1.09373	1.24446	1.13589	1.3366
4847	5.17	791.565	Pos	Tier 3	HexCer 35:3;O6	2.83		HexCer		10.6048	27.2797	1.23156	1.39273	1.45157	1.27555	1.2395	0.717141	0.815905	1.73656	1.21572	1.3555	1.29663	0.839849	0.953217	1.12946	1.67517	1.52889	0.889232	1.45636	0.994335	1.58309	0.811643	0.598193	0.614069	0.940892	1.10342	1.43362	1.34296	1.37141	0.765294	1.56844	1.39497	1.61569	1.10175	1.48238	1.03947	1.02681	1.29488	1.0583
4861	5.22	432.28	Pos	Tier 3	ST 22:0;O2;S	4.45		ST		8.10209	42.7614	0.799656	0.782077	0.793803	1.52636	1.36555	0.690481	0.503327	1.05986	0.537441	1.43654	0.652318	0.690451	1.68857	0.831351	0.503693	0.788644	0.835064	0.560778	1.73792	0.81083	0.460492	0.733563	1.09711	0.511066	0.810053	1.24667	2.34104	0.584083	0.617388	1.21988	0.892247	0.431284	0.758978	0.766033	0.752296	0.518419	0.863837	0.612958
4864	5.21	580.434	Pos	Tier 3	PC O-22:0	0.82		PC	LPC 22:0 | LPE O-25:1;O | LPC O-22:1;O | CerP 30:0;O3 | LPE 25:0 | PE O-25:0 | Car 28:5 | PA O-27:1 | Cer 35:6;O3 | NAE 33:6;O2	8.23734	40.6545	0.906591	1.06277	2.00358	1.6494	0.579325	1.43262	1.29254	0.971951	0.899275	0.656518	1.7703	2.17764	1.05069	0.850729	0.93562	1.20394	1.47927	1.46048	1.0859	0.748958	1.32687	0.864266	1.69507	1.61885	0.868473	1.18218	0.672409	0.832419	2.38018	1.54113	1.01151	1.22003	0.777061	0.857018	0.805353	0.738457	0.800938	0.777967
4873	5.22	528.406	Pos	Tier 3	ST 33:5;O4	2.14		ST	DG O-30:8 | Car 26:6 | Cer 33:6;O4 | Car 26:5;O | Car 24:3 | ST 29:0;O3;G | Cer 31:4;O3 | NAE 31:6;O3 | NAE 29:4;O2	19.5287	78.2817	1.05957	0.730573	1.08838	0.839044	1.18741	0.533532	1.16598	0.968277	1.22828	1.15753	0.827643	0.922126	0.755521	0.991257	1.14181	0.953035	0.791135	0.970553	0.684633	1.17707	0.925927	1.0888	0.554584	0.679109	1.60449	0.974464	1.40114	1.30271	0.739757	1.0781	1.77532	1.07229	0.797998	1.45788	1.402	0.996751	1.05205	0.990019
4881	5.22	822.567	Pos	Tier 3	PS O-40:6	3.69		PS	PC 38:6;O | PG O-40:0 | PE 41:6;O | PA 43:7;O	6.99713	62.6315	0.557952	0.481617	0.941457	0.671546	0.0976864	1.89998	0.888457	0.654513	0.509004	1.33308	0.32686	1.12692	2.56067	0.733241	0.361683	0.51495	0.822559	1.16681	1.14678	0.524314	0.774941	1.27109	1.22616	1.86393	0.757251	0.298427	1.23208	0.891135	1.04378	0.752584	0.530948	1.78278	0.612628	0.618174	0.671503	0.761073	0.630616	0.878349
4900	5.26	606.45	Pos	Tier 3	LPC 24:1	1.25		LPC	PC O-24:1 | LPE O-27:2;O | LPC O-24:2;O | LPC 24:0;O | CerP 32:1;O3 | LPE 27:1 | Car 30:6 | PE O-27:1 | PA O-29:2 | CerP 32:0;O4 | LPE 27:0;O	7.11678	42.5671	0.89967	0.533951	0.709709	1.28639	0.998777	0.722534	0.632006	1.10175	0.454042	0.684793	0.40254	0.579716	1.37573	0.765025	0.438057	1.31607	0.661867	0.574025	1.70184	0.503616	0.486259	1.05231	0.74428	0.602655	0.837412	1.46782	0.898573	1.12439	1.03003	1.04541	1.93175	0.750643	1.64312	0.603685	0.785272	0.790025	0.925944	0.533193
4904	5.25	666.502	Pos	Tier 3	NAT 33:0;O4	6.87		NAT		8.41246	14.8976	1.18713	1.06764	0.890263	0.965427	1.26713	0.784754	1.04123	1.12727	1.07306	0.982499	1.26733	0.916594	0.880182	1.13305	1.32332	1.1765	1.01605	0.95783	0.83348	1.23578	1.13347	0.89367	0.789579	0.907314	1.03205	1.12882	1.18064	1.07566	0.895119	1.38063	1.0909	1.18517	1.07396	1.27321	1.09634	1.22877	1.34303	1.38645
4905	5.3	718.48	Pos	Tier 3	PE O-34:5	3.16		PE	PC O-31:5 | LPC 31:5 | LPE 34:5 | LPC O-31:6;O | LPE O-34:6;O | CerP 39:5;O3	11.4249	18.2978	1.06473	1.36717	0.841167	0.955643	1.14882	0.350301	1.03294	1.04116	1.15661	0.871052	1.27087	0.865626	0.943027	0.960407	1.14882	0.788655	1.0744	1.08033	0.843634	0.947768	1.01688	0.830767	1.35583	1.17398	1.30126	1.20616	0.738392	1.23105	1.02782	1.16628	1.00904	1.16964	0.95654	1.2431	1.13204	1.19123	0.978153	1.07021
4926	5.32	775.57	Pos	Tier 3	TG 41:2;O3	1.14		TG	HexCer 35:3;O5	6.77251	29.9169	0.866237	0.814889	1.07759	0.90009	0.442242	1.40247	1.01129	0.762764	1.13805	0.882976	1.08427	0.991577	1.66912	0.809624	0.687628	0.873698	1.54167	1.20626	0.881009	0.681897	1.17938	1.17857	1.71231	1.23005	0.980083	0.940711	0.831937	1.13425	1.8102	0.991334	1.02597	0.816802	0.696682	1.23935	1.03874	0.902207	0.773162	1.28608
4959	5.32	441.297	Pos	Tier 3	ST 21:1;O5;G	3.43		ST	NAE 21:5;O4	9.70109	26.9755	0.818723	0.885808	0.828512	0.588304	0.468069	1.44493	1.36842	0.799742	0.98716	0.561818	0.981269	1.15895	1.76181	0.5048	1.04627	0.734067	0.81076	1.22461	1.01894	0.57195	1.35568	1.14317	1.70142	0.748441	0.740239	1.44154	0.668647	1.14085	0.873074	0.944413	0.786203	1.11282	0.73887	0.963914	1.22375	1.11243	1.05909	1.06964
4991	5.38	420.331	Pos	Tier 3	NA 29:7;O	11.28		NA	ST 29:7;O	15.5183	17.8268	1.14962	0.788829	1.05163	0.767092	1.10802	0.881229	1.10238	0.987501	1.06221	1.07763	0.881056	0.913026	0.816846	1.22075	1.30389	1.18788	0.746759	1.14652	0.903255	1.01525	1.01333	1.0074	0.834448	0.917063	1.16203	1.00389	1.22899	0.963965	0.880582	0.883173	1.03989	0.922549	0.973272	1.0149	0.968275	1.11129	1.17596	1.26965
5004	5.48	296.258	Pos	Tier 3	SPB 16:0;O2	7.09		SPB		6.06012	93.4105	0.724496	0.644224	1.65276	0.758484	0.140961	1.46294	0.757346	1.15643	0.736884	0.913168	0.187853	1.50082	1.74518	4.09204	0.411964	2.7248	1.09363	0.725272	1.62486	0.644442	1.44531	1.19048	1.24072	0.667397	0.660827	0.281593	0.584898	1.01958	0.595763	0.149958	0.817043	0.129289	0.746211	0.646133	0.743799	0.844989	0.945486	0.717807
5056	5.5	712.501	Pos	Tier 3	HexCer 33:4;O4	2.18		HexCer	HexCer 33:3;O5 | HexCer 31:1;O4	11.593	69.7259	1.23886	0.61592	0.649334	1.3896	1.96	0.730214	0.427354	0.931458	0.732575	0.684471	0.555691	0.950523	0.923102	0.520267	0.617924	0.532312	1.69226	1.0001	1.16349	0.600711	0.661377	1.18756	0.579836	0.673802	0.616587	0.648411	0.400542	0.657743	0.825372	0.431229	0.976683	0.484892	0.910946	0.477425	0.613768	0.636199	0.767719	0.750606
5062	5.51	801.584	Pos	Tier 3	HexCer 37:4;O5	1.18		HexCer		9.34386	20.4389	0.631413	0.843185	0.768804	0.805431	0.517724	1.07864	0.901516	1.04479	0.970127	0.505621	1.206	0.898243	0.841294	0.801444	0.978694	0.959779	1.12139	0.728952	0.737205	0.86454	0.922467	1.15442	1.06914	1.17979	0.940649	0.932724	0.639769	0.998663	0.816544	0.959115	1.08582	1.05413	0.755554	0.8986	0.921738	0.885681	0.825534	0.895597
5080	5.53	369.279	Pos	Tier 3	ST 23:1;O2	6.79		ST	FA 23:3 | PK 23:4;O2 | FA 20:3;O2;N	18.3392	31.5158	1.00705	0.98619	1.15125	1.07434	1.07538	0.801445	0.773736	1.16842	0.738788	1.14834	1.57863	1.00936	0.808035	0.898486	0.907392	1.407	0.8938	1.17356	0.903255	1.1131	0.7523	0.693971	0.829538	1.31341	1.07468	0.995674	1.13227	1.28322	0.873784	1.48035	1.07994	1.70001	1.54603	1.50375	1.53688	1.7101	1.10662	0.80756
5104	5.53	697.501	Pos	Tier 3	ST 38:2;O9;N	1.53		ST	HexCer 32:5;O3 | ST 30:1;O4;HexNAc	11.4907	13.766	1.07656	0.963197	1.10656	0.947235	1.34643	0.88182	0.960423	1.22875	0.965292	1.08995	0.983685	0.9331	0.944504	0.919757	1.10238	1.2936	0.848845	0.861909	1.12903	0.962921	0.796448	0.959859	0.817228	0.902555	0.947923	0.931726	0.934205	1.07843	0.96426	1.18367	1.08616	1.02444	1.16491	1.18913	0.979494	1.17351	1.09966	0.934734
5130	5.59	799.57	Pos	Tier 3	TG 43:4;O3	0.48		TG	HexCer 37:5;O5	26.4203	22.371	0.991065	0.873831	1.18973	0.935204	0.821066	0.958977	1.00537	1.18777	0.970319	1.21934	1.29341	1.2156	1.239	1.02244	1.18838	1.3113	0.832156	1.03827	1.17123	0.77395	1.34669	1.33201	1.29283	1.11023	1.00745	0.918088	2.38732	0.872358	1.03576	0.755707	0.918824	1.09528	1.04649	1.17282	0.804657	0.964093	0.771655	0.988404
5143	5.58	296.258	Pos	Tier 3	SPB 16:0;O2	7.87		SPB		7.77142	10.7426	1.26974	1.12263	1.15171	0.951072	0.915835	1.07526	1.12404	1.11702	0.941497	1.09784	1.01202	1.24909	1.35566	1.11247	1.23765	1.20851	1.09167	1.11225	1.11563	1.03692	1.17737	0.960848	1.08636	1.13531	1.04864	0.979341	1.19296	0.973187	1.02723	1.00805	0.974121	1.10451	0.972784	1.00543	0.901247	1.06918	0.983111	1.05448
5162	5.65	990.673	Pos	Tier 3	Hex2Cer 40:3;O5	0.18		HexCer	Hex2Cer 40:2;O6 | Hex2Cer 38:0;O5	10.3896	42.7452	1.17828	1.02156	1.69235	0.916747	0.850641	3.0407	0.761696	0.763696	0.653584	1.82375	0.778827	1.42832	3.36906	1.14663	0.665842	1.20002	1.45927	0.748649	1.27116	1.33236	0.968557	1.17803	1.30411	1.27092	0.940374	1.07206	1.57369	1.3496	0.934091	0.764008	0.664928	0.763089	0.614357	0.806433	1.17931	0.67719	0.671157	1.20981
5170	5.68	649.52	Pos	Tier 3	PA O-33:0	4.6		PA	NA 38:4;O6;N | NAT 33:1;O2 | ST 30:1;O;HexNAc | Car 31:5;O2	10.4982	173.75	8.96805	0.895688	0.551719	0.447213	3.6943	1.16211	0.23073	2.6167	2.63545	0.308481	0.55958	0.70528	0.208813	0.377649	1.17465	0.638918	3.75574	0.291751	0.237047	0.607241	0.122031	0.396006	0.819873	5.31824	4.51348	1.1002	1.0006	0.312114	1.7639	0.155302	1.40148	0.167371	0.131931	0.533942	0.137956	0.151263	0.305757	0.191113
5224	5.75	465.434	Pos	Tier 3	FAHFA 30:1;O	7.81		FAHFA	MG O-27:3 | FA 30:2;O | MG 27:1 | MG O-27:2;O | DG O-27:1	8.29193	25.7085	0.744251	0.97811	1.19581	1.05032	0.60539	1.25791	1.168	0.688251	1.54961	1.08382	1.7112	0.87321	1.15256	0.768107	0.937399	0.803244	0.92204	1.05833	1.15105	0.782383	1.00224	1.29384	1.73821	1.0161	1.01837	1.69537	0.658096	1.10331	1.24695	0.905378	0.896132	0.7368	0.859285	0.805247	1.55104	0.845927	1.0232	1.15089
5230	5.77	394.3	Pos	Tier 3	MG 20:5	13.18		MG	FA 23:2;O2;N | DG O-20:5 | NA 23:3;O4 | ST 23:2;O4 | FA 23:5;O2 | ST 21:0;O3;G | NAE 21:3;O3	12.6773	25.4045	0.798933	1.11324	1.27435	1.2171	0.530126	1.15123	1.08202	1.18365	0.944384	1.02424	0.703963	1.47843	1.61688	1.23617	0.589181	1.18552	0.984503	1.05113	1.01582	0.947398	1.30999	0.701308	0.838871	1.58752	1.49799	1.2202	1.32942	0.78745	0.971363	0.867187	1.11688	0.82425	0.814428	0.977206	0.816737	0.862317	0.672619	1.0345
5238	5.79	799.57	Pos	Tier 3	TG 43:4;O3	0.48		TG	HexCer 37:5;O5	6.7773	47.4288	0.754558	1.81451	1.8752	0.567231	0.569897	1.6554	1.08437	0.770134	3.42784	0.557736	0.562881	1.73368	0.630958	1.04573	1.57519	1.08632	2.18145	0.874549	1.10442	1.16713	1.09851	1.43586	2.12501	1.01813	1.08231	1.07983	1.02943	0.963587	0.883286	0.625394	0.756926	0.904495	0.777425	1.17982	1.20559	0.871914	0.903291	0.934651
5241	5.75	327.2	Pos	Tier 3	ST 21:4;O4	13.55		ST	ST 21:5;O3	17.9397	24.5796	0.901953	1.06366	1.03675	1.53891	0.948829	1.50062	0.961927	0.864059	1.23031	1.49216	0.944047	1.16173	0.90392	1.00619	1.13684	0.90614	0.804737	1.15249	1.34503	0.7982	0.935891	1.19818	0.812692	0.691235	0.753548	1.52417	1.28597	1.15928	1.1747	0.917195	0.939684	0.836072	1.14425	0.71957	1.16186	0.886225	0.955796	1.33261
5287	5.79	718.48	Pos	Tier 3	PE O-34:5	2.37		PE	PC O-31:5 | LPC 31:5 | LPE 34:5 | LPC O-31:6;O | LPE O-34:6;O | CerP 39:5;O3	8.931	110.15	1.64274	0.271404	0.393274	0.212781	1.67103	0.33112	0.0956048	1.19841	0.78769	0.149511	0.21907	0.248999	0.247256	0.226079	0.60676	0.226517	3.24889	0.299812	0.176001	0.33437	0.0636896	0.105781	0.375877	1.25577	1.11537	0.595148	0.455321	0.133385	0.610873	0.0997331	0.571148	0.14071	0.0968805	0.26939	0.100089	0.065389	0.14407	0.103114
5297	5.86	353.36	Pos	Tier 3	ST 27:1	8.81		ST		14.42	51.8066	0.615614	0.848647	0.902918	0.678076	1.08593	0.525325	0.653261	0.50487	1.14852	1.00615	0.667328	0.630357	0.784304	0.988731	0.631578	0.849825	0.451124	0.74309	0.886717	1.03506	0.499792	0.453816	0.403464	0.625004	1.14853	0.959732	0.546718	0.86657	0.484113	0.76193	0.587565	0.713825	0.852509	0.728019	0.901492	0.698086	0.5336	0.857099
5301	5.88	388.253	Pos	Tier 3	FA 23:5;O2;N	12.52		FA	ST 21:2;O4;G | ST 23:5;O4 | ST 21:3;O3;G | NAE 21:6;O3	13.893	19.1308	1.14506	1.13822	0.795706	1.7946	1.16701	0.878012	0.759627	0.902952	0.875835	1.33883	1.11007	0.907112	1.05949	1.19535	1.14556	0.815159	0.825825	1.04287	1.0272	0.824278	0.823705	0.683772	0.726355	0.981116	1.07867	1.2396	1.0385	0.813612	1.29297	1.24872	1.00901	0.750299	0.901342	1.01378	1.24443	0.861114	0.963191	0.781684
5305	5.88	420.331	Pos	Tier 3	NA 29:7;O	11.28		NA	ST 29:7;O	18.9298	25.5357	1.2628	1.35427	0.90437	1.01598	1.07895	0.909102	0.95452	1.24605	1.49053	1.0377	1.16825	1.36177	1.06504	1.81404	1.07576	1.42559	1.30941	0.990223	0.750327	1.2936	1.52331	1.43883	0.883329	1.23448	0.800849	0.53138	1.66243	1.13525	1.19903	1.64466	0.901043	1.03078	0.675574	1.08118	0.959067	0.871581	0.995906	1.25719
5306	5.85	425.339	Pos	Tier 3	ST 22:0;O3;G	2.82		ST	NAE 22:4;O2	13.3373	185.701	10.3865	0.753998	0.564183	0.440871	3.50485	0.589806	0.304473	2.46682	2.02418	0.216517	0.779953	0.327086	0.139936	0.207339	1.91351	0.374398	2.90428	0.352889	0.194662	0.149557	0.115873	0.219782	0.957424	5.19186	3.61995	2.02227	0.767596	0.238125	1.42602	0.169463	1.12167	0.208947	0.15923	0.544597	0.16604	0.147153	0.315755	0.21364
5319	5.89	393.297	Pos	Tier 3	FA 20:0;As	5.48		FA		24.774	32.5744	0.959639	2.16199	0.725971	1.50774	1.12431	1.29064	0.733453	0.655952	1.41969	1.10799	1.82778	0.762947	0.840463	1.02203	1.08026	0.766802	0.954177	1.15528	0.926695	0.952311	1.19351	1.13378	0.764678	0.829404	0.989274	0.952017	0.582282	1.23407	1.26215	1.59303	1.07178	0.848838	0.844115	1.12877	1.34664	1.02156	1.00646	1.02968
5325	5.9	675.536	Pos	Tier 3	PA O-35:1	5.29		PA		6.03525	35.7079	0.483568	0.773406	1.42931	1.35895	0.36126	1.08288	1.00775	0.598174	0.882114	0.630836	1.21328	0.881185	1.00894	0.705131	0.729928	0.895075	1.04445	0.81345	1.06825	0.602222	1.01585	1.21551	1.9347	1.44185	0.923072	1.01279	0.371832	1.51327	1.49524	0.990502	0.972503	0.936033	1.08278	0.984189	1.23436	1.06686	0.816713	0.812673
5350	5.94	311.258	Pos	Tier 3	MG O-14:0	7.46		MG		10.0118	35.3606	0.590208	0.713471	1.02593	0.817789	0.994628	0.640073	0.713914	0.627073	1.0461	0.870003	0.994405	0.677638	0.767112	0.804708	0.717909	0.777853	1.76459	0.858222	1.24433	1.04971	0.709239	0.624674	0.894534	0.683886	0.977255	1.0916	0.795168	0.670099	1.06475	0.925296	1.29788	0.697088	0.871728	0.675915	0.823154	0.853826	0.791734	0.651629
5357	5.94	330.242	Pos	Tier 3	SPB 19:3;O2	4.5		SPB		13.1262	35.4775	0.600179	0.748419	0.980345	0.947646	0.922649	0.880031	0.74596	0.510641	1.11023	1.02898	0.990994	0.833895	0.716483	0.882907	0.542304	0.701194	1.37244	1.17732	1.33834	0.622287	0.661223	0.730002	0.96084	0.654455	0.968932	1.19317	0.684541	0.720124	1.09157	0.775487	1.24738	0.648296	0.7269	0.501255	0.948366	0.708087	0.670255	0.716404
5358	5.94	331.245	Pos	Tier 3	ST 25:6;O	9.23		ST		11.958	23.6115	0.712807	1.00119	0.892223	0.957993	0.516695	1.46728	0.930493	0.89056	0.854525	0.762546	1.06086	1.36004	1.04462	0.557157	1.15413	0.73437	1.15879	0.823795	0.8426	0.911572	0.949471	1.0791	1.16629	1.37853	0.928435	1.31632	0.561762	1.06342	1.01066	1.01249	1.04114	1.02503	1.06561	0.857441	0.807991	0.750374	0.77479	0.749788
5372	5.92	560.465	Pos	Tier 3	Car 26:1	0.75		CAR	Cer 33:2;O3 | NAE 31:2;O2	20.0657	30.2984	2.57591	0.972609	1.20769	1.17139	2.99391	1.92897	1.41032	2.54856	1.27986	1.50769	2.42933	1.53021	2.45992	2.00666	1.53892	2.58538	1.34241	1.37463	1.42995	2.76653	1.67849	1.18679	1.04742	1.21713	2.31556	1.68635	1.92842	1.47816	1.80488	2.32042	1.32301	3.42687	1.76597	2.51731	1.40029	1.32381	1.67575	1.70828
5378	5.94	682.526	Pos	Tier 3	TG 36:3;O2	1.23		TG	HexCer 33:3;O2 | TG O-36:4;O3 | HexCer 33:2;O3 | Car 32:3;O4 | HexCer 31:0;O2 | Car 30:0;O4	9.22451	35.5265	0.564294	0.678236	1.09443	0.738782	0.96577	0.662892	0.659391	0.662081	1.14203	0.883729	1.0887	0.632523	0.689831	0.731168	0.711005	0.869326	1.87827	0.876001	1.08677	0.943515	0.672652	0.66937	0.976335	0.558826	0.970295	1.11843	0.731846	0.64692	1.06124	0.990593	1.32923	0.823833	0.806091	0.727709	0.936585	0.841366	0.758475	0.704341
5381	5.93	703.577	Pos	Tier 3	SM 34:1;O2	3.7		SM	PE-Cer 37:1;O2 | SM 34:0;O3	5.34864	50.3969	0.83701	0.723977	0.910742	2.336	0.380209	1.74628	0.85843	1.292	0.478422	1.3715	0.76655	2.38591	1.86735	0.601595	0.758794	0.763413	1.20464	0.598579	1.02531	0.972179	0.659196	0.909826	0.829178	1.42103	0.852335	2.72573	1.15532	0.510429	0.529106	0.669967	0.854062	0.832364	0.829781	0.619502	0.620579	0.764457	0.602334	0.433737
5383	5.93	717.593	Pos	Tier 3	SM 35:1;O2	2.83		SM	PE-Cer 38:1;O2 | SM 35:0;O3	4.67654	55.6131	0.86917	0.634199	0.741156	2.41521	0.405629	1.22068	0.880665	1.4258	0.429021	1.28536	0.836177	2.22324	1.22734	0.511182	0.808742	0.602821	1.12016	0.537674	0.865023	0.95109	0.486128	0.800577	0.595042	1.40992	0.76709	3.51765	0.966258	0.490081	0.478169	0.64878	0.946373	0.407036	0.965685	0.596979	0.641452	0.307079	0.649369	0.361619
5386	5.92	721.454	Pos	Tier 3	SM 32:5;O4	2.41		SM	PE-Cer 35:5;O4	7.25105	32.586	0.845931	0.618291	1.53065	1.01476	0.587205	1.35603	1.21751	1.34803	0.647234	0.876322	0.894391	1.43613	1.70382	1.0415	0.803788	0.691972	0.949302	1.2671	1.0746	0.683369	1.07601	0.856114	1.41553	1.31766	1.06849	0.623863	0.736914	0.95562	1.67138	0.917058	0.787628	0.934675	0.965427	0.756979	0.462634	0.773294	1.00992	0.950101
5387	5.92	730.623	Pos	Tier 3	HexCer 36:0;O2	5.26		HexCer	TG 39:0;O2 | ACer 42:0;O6 | TG O-39:1;O3	8.12368	18.1594	1.22764	1.13173	0.664261	1.09605	1.01632	0.765252	1.09736	1.16003	1.0508	1.01084	1.08093	0.846367	0.658053	1.09657	1.16442	0.963284	0.846717	0.926107	0.643817	0.985524	0.903051	0.954449	0.586661	0.942372	0.924449	1.0766	0.981216	1.00461	0.900717	1.13171	0.957384	1.13884	0.996292	1.13672	0.976637	1.18735	1.12588	1.07187
5399	5.92	561.469	Pos	Tier 3	FA 37:6	8.45		FA	NAT 29:1	8.49527	22.069	0.996212	1.05354	1.30207	1.11585	0.821532	1.04238	1.13343	0.763303	1.23869	1.33254	1.27484	1.47521	0.899097	1.03014	1.03798	1.02857	0.690732	1.31295	1.40692	0.692483	0.76134	1.34495	0.973351	0.895941	0.939283	0.973435	0.854132	1.01034	1.01081	1.16259	1.12568	0.707134	0.887566	0.708006	1.19319	0.935424	0.788745	1.03986
5460	6.06	615.423	Pos	Tier 3	ST 24:0;O4;HexNAc	2.56		ST	ST 30:1;O8;G	7.85441	57.49	1.05369	0.660623	1.49462	0.811177	0.470526	0.911478	0.684342	1.11456	0.537041	1.14505	0.429034	1.49228	2.90335	1.97226	0.394623	1.43126	0.874353	0.751238	2.82961	0.633674	1.15539	0.501205	2.44693	0.412464	0.815518	0.666962	3.51438	0.549843	0.685082	0.921535	0.775783	0.620069	0.690332	0.660983	0.736058	0.717108	1.24026	0.913028
5488	6.12	436.363	Pos	Tier 3	ST 27:3;O2;F	10.33		ST		8.33171	22.2842	0.923524	0.703927	1.00878	0.826886	0.580849	1.0283	1.18029	0.816724	0.702965	0.958443	1.16206	0.982893	0.845922	0.870446	0.836382	0.723956	1.14638	1.22999	0.998304	0.939361	0.889027	1.14467	1.93889	1	0.766881	0.792274	1.06269	1.17515	0.986413	1.43284	0.783879	1.10357	0.921883	1.22837	1.33555	1.15769	1.19753	1.09545
5489	6.12	437.366	Pos	Tier 3	DG 24:1	7.21		DG	ST 27:0;O4 | MG 24:2;O | DG O-24:2;O | MG 24:3 | MG O-24:4;O | DG O-24:3 | FA 27:3;O2	10.1768	49.3439	1.00585	0.951482	0.984702	1.51185	0.888461	0.856828	0.717147	1.04357	0.722598	1.69448	0.937354	0.913567	2.44496	0.871789	0.764375	1.11256	0.708698	0.844486	2.83154	0.992379	0.780991	0.925659	1.38848	0.691478	0.94025	1.42224	2.86085	0.871543	0.699694	1.17861	0.926174	0.967069	1.03888	1.04047	0.732011	0.97662	0.85825	0.79438
5494	6.12	481.406	Pos	Tier 3	MG O-30:7	4.81		MG	FA 33:7 | FA 31:4	26.899	26.8797	1.08522	1.41052	0.724853	1.39829	1.02605	1.81968	1.07901	1.17436	0.996359	1.23281	1.73037	1.12958	1.49352	1.23791	1.17315	0.922737	1.67121	0.91012	0.940159	1.40575	1.10342	0.802052	1.67712	1.31064	1.12945	1.52966	0.904052	1.5331	1.11409	0.749827	0.9696	1.19468	0.766073	1.21988	1.61353	0.917675	1.05567	0.950959
5500	6.12	550.46	Pos	Tier 3	Cer 35:5;O	0.86		Cer	NAE 33:5	22.2998	26.3111	1.11176	1.88549	1.19972	0.987313	0.975441	1.27972	1.26028	1.06896	0.951596	1.09728	0.728668	1.44948	1.39636	1.0886	1.05646	1.17806	0.66281	1.14958	0.945626	1.31004	1.49517	1.14627	1.09512	1.03274	1.19979	0.881573	1.31478	0.909834	0.965165	0.749586	0.601483	1.03703	0.731904	1.13597	0.881901	0.902035	1.12185	1.04439
5504	6.13	664.601	Pos	Tier 3	Cer 43:4;O	1.78		Cer		14.9418	57.5737	0.999437	0.797105	0.951409	1.33256	1.70596	1.37815	0.87347	1.15826	0.685543	1.45806	1.19645	1.59276	1.77902	1.14916	0.920442	1.10805	1.06374	3.06592	0.987081	0.836165	0.73771	0.712581	0.832049	1.7062	1.09917	1.05867	0.64161	1.4485	0.780743	1.62503	1.10095	1.64751	1.93296	1.75293	0.744355	1.77479	0.871046	0.776708
5508	6.11	815.653	Pos	Tier 3	PA 44:1	0.71		PA	PG O-41:1 | PA O-44:2;O	5.60978	39.5746	0.57049	0.776608	1.20892	0.878058	0.672282	0.90137	0.670062	0.544057	0.991198	0.954067	0.947743	0.933213	1.16406	0.74367	0.684323	0.864295	2.06262	0.853524	1.29972	0.885934	0.787051	0.706845	1.38973	0.769892	1.02253	0.953836	0.761955	0.554852	0.962499	0.780957	1.07065	0.648021	0.684142	0.543365	0.725607	0.659178	0.602979	0.642443
5510	6.11	880.68	Pos	Tier 3	PC 43:4	1.63		PC	PC 41:1 | PE 44:1 | PC O-43:5;O | PC O-41:2;O | PE O-44:2;O	8.35382	43.0234	0.52798	1.01044	0.980086	0.83878	0.248613	2.22427	0.889826	0.56461	0.643508	0.929061	0.463501	1.03318	1.28546	0.885715	0.445699	1.00232	1.24455	0.747952	1.18986	0.584686	0.944623	2.3486	1.38558	1.28964	1.01482	0.367843	0.822697	0.985079	1.11611	0.784239	0.866265	0.729474	0.815335	0.728855	0.89765	0.724439	0.686178	0.939626
5511	6.11	881.684	Pos	Tier 3	HexCer 44:5;O4	2.08		HexCer		12.3124	18.2006	1.04966	0.784372	1.02754	0.977894	0.896412	1.17592	1.06703	0.861359	1.08881	1.32001	0.887071	1.21743	0.909099	1.04671	0.990675	0.921497	0.706034	1.12604	1.13575	0.730563	0.932716	1.19045	0.852635	0.885293	0.96105	1.05107	0.847202	1.04823	1.10418	0.747724	1.12015	0.764671	1.07668	0.811941	1.1256	0.987294	1.05623	1.07424
5515	6.12	325.24	Pos	Tier 3	FA 19:3;O2	7.25		FA	FAHFA 19:2;O2 | MG 16:3 | MG O-16:4;O | MG 16:2;O | MG O-14:1;O | FA 17:0;O2 | MG 14:0	18.1322	29.3539	1.37984	1.38352	0.810061	1.31849	1.45058	0.829147	0.900638	1.28803	1.06192	1.16382	1.69468	0.687197	1.07673	1.34808	1.37421	1.25265	0.969437	0.962992	0.788291	1.27864	0.963944	0.753688	0.67477	0.800588	1.01592	1.20077	1.21967	1.03247	0.959658	1.94179	0.922633	1.15291	0.981718	1.2392	1.04115	1.12125	1.15154	1.02578
5532	6.1	801.586	Pos	Tier 3	TG 43:3;O3	0.6		TG	HexCer 37:4;O5	7.78241	19.6228	1.02519	1.08087	0.963106	1.01545	0.633504	0.915731	1.15263	0.996365	1.06711	0.936798	1.48466	0.937649	0.872735	1.12876	1.42403	1.26316	0.782813	1.14188	0.957242	1.15823	1.16515	0.951509	0.930644	0.881508	1.07913	0.984568	0.803284	1.21118	1.11688	1.56455	1.10374	1.40968	1.25038	1.38882	1.23156	1.52089	1.25642	1.24809
5541	6.15	406.331	Pos	Tier 3	NA 23:1;O2	3.58		NA	NAE 21:1;O	6.13984	17.1816	1.36688	1.07601	0.971751	1.09222	1.3676	0.732491	0.937446	1.23826	1.14386	1.17186	0.913251	0.977429	1.04322	1.36443	1.25927	1.29571	0.89193	1.13412	1.01529	1.39028	1.10923	0.903355	0.73529	0.867972	1.16748	0.738012	1.29113	0.840551	0.947618	1.04153	1.06556	1.16534	0.859727	1.45029	1.09792	1.39591	1.16484	1.16443
5545	6.13	410.346	Pos	Tier 3	ST 28:5;O	11.82		ST	Cer 28:6;O | NAE 26:6	7.56373	54.0626	0.702465	2.10611	2.37718	0.609047	0.50312	2.39701	0.977015	0.751076	2.81997	0.528066	0.564282	1.99379	1.08017	0.929194	1.38124	1.20274	2.70932	0.85776	1.23099	1.3061	1.21297	1.44658	3.09154	1.29901	1.07647	0.929887	0.326762	0.810315	0.774009	0.647026	0.681834	0.729203	0.623585	0.9471	0.989785	0.64215	0.70056	0.705851
5575	6.2	799.57	Pos	Tier 3	TG 43:4;O3	1.26		TG	HexCer 37:5;O5	8.25153	18.9854	0.741251	1.15358	1.13708	0.821296	1.44916	1.16517	1.39047	0.769641	1.37575	0.592706	0.839954	0.846977	0.777568	0.752322	1.16505	0.808345	1.18035	1.02568	0.969231	1.11784	1.07416	1.20025	1.15985	0.812351	1.01364	0.862852	0.986613	1.03708	1.06438	1.15039	0.875375	0.945373	0.89596	0.883896	1.08753	0.989586	1.02234	1.10329
5587	6.24	432.28	Pos	Tier 3	ST 22:0;O2;S	4.45		ST		6.62223	266.472	8.04471	0.990199	0.862681	0.399356	18.23	0.81879	0.123959	2.17418	2.20161	0.220305	0.280965	0.195548	0.240654	0.461946	0.718129	0.601508	3.09841	0.2557	0.262438	0.79989	0.138267	0.168424	1.30214	3.46821	3.22375	0.312477	0.952492	0.120287	1.03693	0.104716	0.794237	0.114506	0.0643767	0.369517	0.082652	0.0833815	0.158011	0.101662
5601	6.26	593.474	Pos	Tier 3	Car 24:0;O4	0.69		CAR	PR 41:11;O	29.8972	37.8271	1.51358	0.996297	0.731466	1.46723	1.8026	0.869924	0.642928	1.22862	0.694636	0.858274	0.524506	0.674922	0.966423	1.49369	0.590392	1.6006	0.748103	0.639012	1.14919	0.548929	0.689935	0.852253	0.564001	1.13116	0.825283	1.42188	0.606747	1.47072	0.982037	1.71585	2.53156	1.05839	1.69753	1.00836	0.83959	0.810638	0.903763	0.540769
5608	6.27	703.511	Pos	Tier 3	HexCer 31:3;O4	0.97		HexCer		11.9959	35.5283	0.700293	0.785193	1.79817	0.629801	1.07462	1.56321	1.05647	1.42573	0.599191	1.38018	0.481652	1.57847	1.77018	1.01162	0.479045	1.09993	0.961298	0.832692	0.876331	0.474204	1.16126	1.17213	0.866367	1.26865	1.1433	0.488636	0.897212	1.25861	1.09387	0.73957	1.39678	1.09837	0.93114	0.815781	1.13502	0.733414	0.83928	1.13763
5610	6.27	708.543	Pos	Tier 3	HexCer 35:3;O3	2.94		HexCer	TG 38:4;O2 | HexCer 35:4;O2 | PR 41:0;O8;N | TG O-38:5;O3 | Car 34:4;O4 | HexCer 33:1;O2 | Car 32:1;O4	8.80162	30.6597	0.631541	0.848286	0.727265	0.816541	1.01172	1.02957	1.14748	0.780329	0.808632	0.698612	0.828042	0.835152	0.599091	1.32979	0.658879	0.805331	0.852034	0.697793	0.721371	0.610245	0.705382	0.848039	2.31069	1.02395	0.697024	0.915444	1.47026	1.00192	0.825682	0.809051	0.738025	1.17069	1.16728	0.922444	1.44722	1.19756	1.35585	0.969715
5619	6.23	567.458	Pos	Tier 3	PR 41:13;O	4.01		PR		12.2167	33.2185	0.801955	1.01261	1.33437	1.41713	0.587659	1.4898	1.09982	0.95162	0.647904	1.06036	0.490578	1.41764	1.69938	0.353575	0.92271	0.997462	1.1765	1.15964	1.0418	0.995517	0.68425	0.986479	1.44684	1.47764	1.34813	1.15206	1.25733	0.737464	1.03308	0.718559	0.999702	0.801077	0.81035	0.497356	0.493213	0.653676	0.688174	0.769936
5689	6.39	429.361	Pos	Tier 3	MG 22:1;O	9.41		MG	DG 22:0 | DG O-22:1;O | DG O-22:0;O2 | FA 25:1;O3	24.8998	33.4159	1.26781	1.87641	0.842982	2.00314	1.20818	1.11322	0.584242	1.12485	0.865523	1.40827	0.859459	0.652918	1.28521	0.981918	0.798795	0.89647	0.933971	0.756315	1.02994	1.01966	0.57699	0.777369	0.703457	0.959687	1.19956	1.41277	1.04706	0.9729	0.870179	1.76089	1.3086	0.659638	0.912124	0.820917	0.688917	0.482712	0.703473	0.590953
5705	6.45	699.545	Pos	Tier 3	SM 32:0;O2	5.22		SM	SM 34:3;O2 | SM 34:2;O3 | PE-Cer 37:3;O2 | PE-Cer 35:0;O2	6.33617	31.8531	0.966374	0.572489	1.22484	0.607067	0.499816	1.07807	1.02981	0.786167	0.675511	0.743746	0.838509	0.714802	0.826395	0.998973	0.579253	1.21239	1.24614	0.786865	1.14111	0.929812	0.983969	0.928957	2.36618	0.855534	0.547267	0.488232	1.33557	1.20547	0.761483	1.36629	0.655794	0.945527	1.1936	1.17641	1.26552	1.30182	1.35479	1.06045
5717	6.5	388.253	Pos	Tier 3	FA 23:5;O2;N	12.52		FA	ST 21:2;O4;G | ST 23:5;O4 | ST 21:3;O3;G | NAE 21:6;O3	4.38032	18.0842	1.04795	0.956316	0.912962	1.18344	0.985717	0.971124	1.06215	1.03039	0.978149	1.09431	0.693409	1.16938	0.971357	0.558828	1.1519	1.01239	0.866977	1.14802	0.820651	1.09433	0.750571	0.93681	0.839789	1.10981	1.22516	1.20893	1.04211	0.991375	1.06191	0.893401	1.19681	0.9165	0.974207	0.76664	0.826369	0.96464	0.920222	1.04642
5726	6.44	523.485	Pos	Tier 3	NAE 30:3;O	3.54		NAE		10.5952	20.8041	0.870726	1.27354	1.35676	1.092	0.427789	1.20497	1.05044	1.17907	1.22432	1.14695	1.37924	1.306	1.53472	1.05677	1.07703	1.34551	1.31707	1.27665	1.19203	1.22394	1.20898	1.08007	1.48735	1.24683	1.07431	0.878144	1.11709	0.798823	0.855604	1.27783	0.824581	1.24019	0.857798	1.16169	0.978449	1.07909	1.07458	1.09505
5743	6.44	465.432	Pos	Tier 3	FAHFA 30:1;O	3.89		FAHFA	MG O-27:3 | FA 30:2;O | MG 27:1 | MG O-27:2;O | DG O-27:1 | MG O-25:0	9.45503	15.8266	1.06482	1.06962	0.990443	0.921075	1.18781	0.826166	1.09444	1.11052	0.978585	0.748785	1.25949	0.86731	0.824555	1.11808	1.398	0.95605	1.14408	1.0264	0.828031	1.28635	1.09727	0.982194	0.915483	0.913948	0.839162	1.01281	0.918253	1.01599	0.887342	1.44036	1.03293	1.12581	1.02442	1.31481	0.98324	1.22178	1.2264	1.13611
5750	6.45	900.564	Pos	Tier 3	PI 38:6	5.02		PI	PI-Cer 41:6;O4 | PI-Cer 41:5;O5 | PI O-38:7;O	5.864	64.3413	0.542548	0.487069	0.719172	0.607634	0.181904	0.938892	1.34882	0.435455	0.451798	0.646354	0.637587	0.584556	0.86161	0.436261	0.417822	0.303967	0.852287	1.09936	0.672528	0.397299	0.6328	0.837238	2.1857	0.951826	0.502229	0.262687	2.40895	1.26143	0.870733	0.974426	0.450312	1.54501	1.60096	0.88501	1.30248	0.777123	1.14525	0.885623
5757	6.49	753.528	Pos	Tier 3	PG 33:0;O	0.27		PG	TG 41:5;O2 | TG O-41:6;O3 | HexCer 35:6;O4 | BMP 33:0;O	16.2539	28.4946	0.941084	0.639805	0.928048	0.606376	1.41324	0.871826	1.23199	0.83467	0.705656	1.03098	0.470786	0.712627	0.90965	0.901771	0.717295	0.885508	0.912866	1.1617	1.13372	1.26486	1.18083	0.875046	1.00258	1.22476	1.35392	0.908302	0.960714	1.06991	0.690158	0.585442	1.64583	0.970855	0.895669	0.819742	0.864009	1.3232	0.891036	1.24354
5818	6.6	829.56	Pos	Tier 3	PI O-36:3	1.33		PI	PG 39:4;O | LPI O-34:2 | PG 37:1;O	5.36807	18.4721	0.846915	1.07425	1.13928	0.801477	1.66897	1.40926	1.08266	1.03675	1.16904	0.761419	1.01267	1.17677	1.22633	0.806116	1.00669	0.741739	1.12132	1.02365	1.10424	1.02242	0.942846	1.31046	1.58522	0.989382	1.26378	0.63338	1.06163	0.838996	1.03867	0.836395	0.836872	0.95939	1.03296	0.902209	0.975642	0.939744	0.872343	1.14219
5845	6.65	737.55	Pos	Tier 3	PA O-40:5	2.91		PA	PA O-38:2	8.32808	66.2262	0.897008	0.54847	1.31728	1.10423	1.55564	0.691917	0.494292	2.00986	0.554568	0.839463	0.957733	1.10996	0.973988	2.75905	0.738994	3.06043	0.844985	0.67887	1.64313	1.19488	1.26196	1.0276	0.419288	0.990141	0.820632	1.34637	0.613683	0.742935	0.592837	0.771686	1.43462	0.765834	0.589037	0.864437	0.601927	0.902932	0.702222	0.501997
5862	6.68	779.544	Pos	Tier 3	PI O-32:0	0.3		PI	TG 43:6;O2 | PG 35:1;O | TG O-43:7;O3	15.576	24.9938	1.94325	0.858024	1.34488	1.00577	1.55122	0.903577	0.886442	1.41773	0.795308	1.55333	1.02952	0.95227	0.882806	1.13699	0.779788	1.0728	0.744317	1.07707	1.44285	0.836094	1.19734	0.652953	0.481755	0.55981	1.14364	1.14335	0.712948	0.912315	1.19834	1.3862	0.699612	1.2664	1.21062	1.03623	1.20205	0.974227	1.06497	1.2643
5877	6.73	696.544	Pos	Tier 3	HexCer 34:2;O3	4.02		HexCer	HexCer 34:3;O2 | TG 37:3;O2 | TG O-37:4;O3 | Car 33:3;O4	10.2223	50.7686	1.0679	2.14339	2.12695	0.951361	1.72036	3.00999	0.844155	1.07561	1.26279	1.35097	0.620919	1.21432	3.68774	1.34504	0.826171	1.21328	1.2773	1.3447	1.67993	0.68573	2.1294	1.26244	2.38148	1.3626	0.882319	0.689147	1.57537	1.17593	1.11806	0.577788	0.646286	1.08755	0.603082	0.808911	0.610924	0.772091	0.694507	0.938471
5880	6.73	746.666	Pos	Tier 3	Cer 45:1;O4	3.51		Cer	TG O-44:4 | ACer 45:0;O3	8.70595	26.2511	0.849583	0.738955	1.16348	0.814405	0.534447	1.18819	1.14962	0.648921	1.03801	0.775123	1.24886	0.955876	1.12725	0.726072	0.613372	0.975453	1.20457	1.11361	0.873287	0.635181	1.18912	1.00267	2.18377	1.12591	1.03958	0.951039	1.10739	1.15748	0.976551	0.831315	1.11136	0.794101	0.736022	1.12878	1.17393	1.04319	0.842151	1.23803
5881	6.71	819.597	Pos	Tier 3	HexCer 37:3;O6	3.2		HexCer		25.474	41.7876	1.21941	1.2018	0.867581	0.935806	1.72603	0.655641	1.07859	1.06538	1.16915	0.777442	2.43529	0.632878	0.689004	1.17805	1.70122	1.35242	0.857814	1.02562	0.704122	1.259	1.08806	0.753587	0.650354	0.66665	0.780834	0.840057	0.912971	1.30326	1.23377	2.15897	0.793145	1.77485	1.12911	1.50907	1.42596	1.41595	1.30407	1.36361
5950	6.78	691.54	Pos	Tier 3	PE-Cer 35:1;O3	1.83		PE-Cer	SM 32:1;O3 | SM 32:0;O4	5.9528	33.2018	0.838488	1.02085	0.991705	1.0677	0.518434	0.680863	1.16433	0.676276	0.810129	0.752205	0.671024	0.639867	1.24326	0.693806	0.461868	0.776105	0.692793	0.951405	1.09089	0.488674	0.873072	1.08834	0.905232	1.20589	1.18073	0.621673	2.61349	0.817944	1.04198	0.925169	1.14479	1.11142	0.918981	1.14523	0.938667	1.13259	0.778272	1.22163
5959	6.83	538.483	Pos	Tier 3	Cer 33:1;O4	0.41		Cer	DG O-30:3 | Cer 33:2;O3 | Car 26:1 | MG 30:3 | FA 33:3;O2 | MG O-30:4;O | Car 26:0;O | NAE 31:1;O3	22.3552	38.5754	0.923907	1.03496	1.38456	1.16876	0.751646	2.16422	1.03252	0.832297	1.1528	0.600854	1.26964	1.01483	2.16326	0.942955	1.44024	0.623755	1.22723	1.55312	1.05693	1.13999	1.06579	1.26059	2.69843	1.10718	0.89469	0.691951	0.665225	1.15405	1.63802	0.975665	0.811792	0.868435	0.661227	0.801745	1.17297	0.736316	0.696664	0.948474
5969	6.81	823.682	Pos	Tier 3	PG dO-40:0;O	3.78		PG	ST 53:3;O7 | HexCer 42:4;O2	24.0796	29.6869	0.650738	1.11843	0.969868	1.11829	0.468049	1.14896	0.6318	1.00145	0.699662	0.996932	1.15667	0.894469	1.71014	1.00655	0.802551	0.983592	1.26407	0.742909	0.699683	0.935146	0.853659	0.782094	1.6275	1.05068	0.8216	0.724831	0.708333	0.801501	0.58454	1.39708	0.6651	0.806831	0.740861	0.74098	0.725819	0.681611	0.635845	0.662042
5978	6.84	627.427	Pos	Tier 3	TG 33:4;O	6.11		TG	PG O-25:0;O | DG 33:5;O2 | TG O-33:5;O2 | ST 30:2;O2;Hex | ST 30:1;O;GlcA	8.86263	54.6333	0.7447	0.653102	2.68839	0.611132	0.532631	0.908154	0.920631	1.46658	0.916556	0.470156	0.895081	0.706129	1.50652	1.38417	0.388876	2.99246	0.486202	0.661644	1.1839	0.582733	2.23573	0.803745	3.40289	0.42589	0.606545	0.680537	0.609911	1.33418	1.16095	0.416679	0.527768	0.863339	0.648341	0.929768	1.25826	1.71996	0.628137	0.903016
5984	6.84	733.624	Pos	Tier 3	SM 36:0;O2	3.62		SM	PE-Cer 39:0;O2	14.4754	32.9892	1.38167	0.599371	1.02939	1.01134	1.1434	1.99504	0.901708	1.13972	0.89966	1.27884	0.971026	1.90375	1.17019	0.853627	0.691412	0.944671	1.37451	0.745226	0.772851	1.52957	1.40564	1.19159	1.85386	1.19238	1.05641	0.693738	0.75544	1.02893	0.512408	0.544027	1.87943	0.931539	0.807601	0.879809	0.781154	0.874568	1.38407	1.19615
5985	6.84	735.613	Pos	Tier 3	HexCer 34:0;O3	5.54		HexCer	TG O-40:0;O2	6.49392	49.8668	1.29878	0.845475	0.90254	1.34985	1.48422	0.736201	0.647571	1.28772	0.547236	1.28394	0.662606	0.594574	1.74646	0.998283	0.567272	1.5473	0.707373	0.652888	2.06317	0.868647	0.630217	0.90832	1.05548	0.531901	0.888512	1.32098	2.32611	0.642616	0.711589	1.27936	1.24682	0.497291	1.1268	0.628016	0.742273	0.570535	0.931444	0.617644
5993	6.83	512.467	Pos	Tier 3	DG O-28:2	0.27		DG	Car 24:0 | MG 28:2 | Cer 31:1;O3 | Cer 31:0;O4 | FA 31:2;O2 | MG O-28:3;O | NAE 29:0;O3	17.0439	18.549	1.07114	1.36829	0.8677	1.58904	1.07684	1.37861	1.08533	1.0068	1.31096	1.38907	1.34436	1.09089	1.134	1.48706	0.947438	1.02704	0.805614	1	1.07758	0.857828	1.12602	1.11081	0.954534	0.982409	1.07604	1.22059	0.928994	1.00516	1.30813	1.16054	1.11622	0.764562	1.14583	0.902223	1.26388	0.896474	1.04131	1.02599
5998	6.85	626.423	Pos	Tier 3	PC O-26:5	7.83		PC	LPC 26:5 | LPC O-26:6;O | CerP 34:5;O3 | LPE 29:5 | LPC 26:4;O | PE O-29:5 | LPE O-29:6;O | PA O-31:6 | CerP 34:4;O4 | LPE 29:4;O	5.36483	44.1423	0.457649	0.359636	0.914456	0.551207	0.437986	1.33312	1.56103	0.524626	0.475549	0.350727	1.33044	0.994025	0.704191	0.383473	0.717182	0.573052	0.978861	0.798881	0.698215	0.522577	0.850713	0.756588	1.85472	0.86266	0.419063	0.764985	0.737571	1.38564	0.917236	1.32447	0.588758	0.687806	1.83224	0.986665	1.26959	1.18061	1.25922	0.938143
6002	6.85	658.575	Pos	Tier 3	Cer 40:2;O3	1.51		Cer	Car 33:1	7.29743	14.2061	1.48631	0.857095	0.952754	0.841847	1.20371	0.842222	1.0195	1.2928	1.00911	1.05432	1.24598	0.92207	1.01137	1.09614	1.28183	1.5211	1.14575	1.02871	0.961581	1.19955	1.0622	1.07339	0.887005	1.10622	1.06059	0.969831	1.25764	1.07132	1.01842	1.36303	1.24301	1.18905	1.01244	1.19085	1.01964	1.14863	1.29425	1.15965
6005	6.86	725.56	Pos	Tier 3	SM 36:4;O2	1.69		SM	SM 34:1;O2 | SM 36:3;O3 | PE-Cer 39:4;O2 | PE-Cer 37:1;O2	13.138	16.6849	1.24706	0.968184	0.775225	0.982438	1.17005	0.949194	0.875299	0.975462	1.06734	1.06242	0.921008	0.863391	1.1228	0.945949	1.19767	0.841712	0.796972	1.09088	0.851647	0.984263	0.904611	1.17448	0.817899	1.16485	1.45735	0.958561	1.29828	0.91712	0.9589	0.915021	1.21992	1.01239	1.34299	0.975558	0.927833	0.96744	0.967744	1.01225
6006	6.84	726.534	Pos	Tier 3	TG 41:8;O	4.92		TG	TG O-41:9;O2	10.8306	42.3344	0.907135	0.647435	1.11089	0.722333	0.825848	0.38989	1.55704	0.563434	0.706292	0.62545	0.812781	0.66384	0.439286	1.63404	0.770343	2.11846	0.759124	1.1219	0.414304	1.68547	1.91816	1.29407	0.932458	1.00649	0.788469	0.495996	0.704312	1.90883	1.53063	1.50576	0.818322	1.56097	1.45577	1.44574	1.90966	2.0635	1.55637	1.38003
6019	6.84	395.276	Pos	Tier 3	ST 27:6;O2;F	3.79		ST		15.0744	44.0698	0.933879	0.718203	1.23067	0.771383	1.04427	1.38928	1.64221	0.733981	0.691151	0.680336	0.637915	1.74549	1.43488	0.987814	0.358608	1.16123	1.0825	0.832903	2.1489	0.468966	0.835753	1.17059	3.32136	0.577782	0.961725	0.607567	1.4085	0.69071	1.00546	1.06287	0.803225	0.928564	0.950559	0.782833	0.759206	0.504538	1.02917	1.06246
6029	6.93	546.4	Pos	Tier 3	Car 22:1;O4	0.41		CAR	ST 29:0;O8	13.3462	23.8935	2.25368	0.814363	0.859553	0.836041	1.23425	0.863863	1.04688	1.02768	1.11068	1.00058	0.958903	0.652671	0.700424	0.966236	1.31797	1.21301	0.921664	1.57938	0.8403	1.26782	0.903027	0.952465	0.779442	1.11339	1.02514	1.37413	0.973811	0.919962	1.03462	1.05205	1.19497	0.940227	1.34696	1.03335	1.06698	1.07426	1.03223	0.812095
6033	6.91	609.469	Pos	Tier 3	PR 41:11;O2	8.39		PR	NAT 33:5	9.38976	14.8858	1.28644	1.02633	0.850761	1.09407	1.138	0.751565	0.963826	0.978783	1.32592	1.26824	1.05667	1.01518	0.890359	1.21052	1.42587	0.915975	0.777975	1.0599	0.986214	0.979687	1.02129	0.922935	0.827855	0.906841	1.06709	0.903371	1.18901	0.994045	1.02964	1.05726	1.21924	1.02233	1.10187	1.11112	1.23615	1.24619	1.15861	1.21437
6039	6.86	834.597	Pos	Tier 3	Hex2Cer 32:1;O2	4.43		HexCer	Hex2Cer 32:0;O3	11.2922	66.0931	0.922071	0.410356	0.731369	0.413269	1.16538	0.849469	0.582645	1.06887	0.534642	0.923523	0.900969	0.327952	1.17258	1.48	0.441577	0.633485	0.638985	1.16176	0.835001	0.532415	0.767028	1.00022	0.802103	1.01241	0.820539	0.761679	1.33403	0.995641	1.07573	0.729598	0.760745	2.52009	1.33608	0.745959	0.894253	1.67943	0.805828	1.17343
6054	6.9	803.601	Pos	Tier 3	TG 43:2;O3	0.88		TG	HexCer 37:3;O5	8.61653	18.4282	0.872892	1.18962	1.29618	1.31605	0.819352	1.52721	0.934294	0.980893	1.12497	1.19711	0.948056	1.18955	1.33263	0.925043	1.27552	1.16239	1.00619	1.06828	1.36622	1.05555	1.13378	1.03779	1.10358	0.867755	0.826115	1.2649	1.55566	0.945214	1.03107	1.12357	0.828112	0.985109	0.953228	0.817225	0.966629	0.894072	0.812467	1.15061
6062	6.89	640.5	Pos	Tier 3	SulfateCer 37:2;O	4.12		SCer		10.588	134.606	0.532682	0.265069	1.43081	0.49739	0.601745	0.978143	0.928283	0.9893	0.486378	0.599848	0.181894	1.02083	0.909634	4.71018	0.203803	2.46413	0.921297	0.693519	1.2278	0.425959	1.71683	0.761836	1.02164	0.837873	0.360318	0.265405	0.437827	0.934467	0.567823	0.426972	0.439479	1.84666	0.48108	0.440368	0.754558	1.27482	0.956752	0.799325
6072	6.97	296.258	Pos	Tier 3	SPB 16:0;O2	7.87		SPB		15.3322	28.7239	1.36547	0.952615	0.864788	1.15475	1.0178	1.00111	1.04517	0.730313	0.993292	1.1322	0.926909	0.993255	0.779754	1.00183	1.08165	0.676522	0.613833	1.41416	0.958804	0.674456	0.791929	1.06963	0.694089	1.03329	1.24259	1.27773	1.05002	1.15383	1.01529	0.798632	1.18108	0.643593	1.03017	0.760826	1.21159	0.878333	0.934382	1.00352
6082	6.98	823.571	Pos	Tier 3	PI O-34:1	1.81		PI	TG 45:6;O3 | LPI 34:1 | LPI O-34:2;O | LPI 34:0;O | PI O-34:0;O	12.0988	78.3774	1.22784	0.632454	0.773404	0.532102	8.00548	1.04318	0.905905	1.08034	0.796833	0.915382	1.15408	0.618209	0.906683	1.09603	0.800241	0.623126	0.861693	1.30681	0.610078	0.7757	0.695967	1.27197	1.23063	0.86173	0.772215	0.556368	0.842006	1.13877	1.11809	1.18179	1.17605	0.966188	1.1669	1.57255	1.38827	1.72544	1.10797	1.28767
6093	7.01	728.524	Pos	Tier 3	PC 32:3	2.07		PC	PE 35:3 | PC 30:0 | PA 37:4 | PC O-32:4;O | PE-NMe 32:0 | LPC 32:4;O | PE 33:0 | CerP 40:4;O4 | PE O-35:4;O | LPS O-34:4 | PA O-37:5;O | LPG O-34:6 | PC O-30:1;O | CerP 40:3;O5 | LPC 30:1;O | CerP 38:1;O4 | PE O-33:1;O	6.0032	11.2579	1.13273	1.10929	1.02461	1.04377	1.2249	0.811088	0.98926	1.08789	1.04744	1.11971	1.09845	0.908637	0.978076	1.01636	1.1149	1.1376	0.837451	1.13115	1.0514	1.04816	0.952244	0.889337	0.822772	0.923769	1.02452	1.06501	1.12484	0.956218	0.926072	1.16331	1.15703	0.992818	1.14394	1.08065	1.04383	1.23424	1.10701	1.09241
6094	7	772.551	Pos	Tier 3	PS O-36:3	2.7		PS	PC 34:3;O | PG O-36:5 | PE 37:3;O | PS O-34:0 | PC 32:0;O | CerP 42:4;O5 | PA 39:4;O | CerP 42:3;O6 | PE 35:0;O | LPS 34:0 | CerP 40:1;O5 | LPS O-34:1;O	12.9449	68.6649	0.613412	0.695471	0.597755	1.02277	0.545607	1.46733	2.32584	0.617734	0.617388	1.25178	1.10966	1.04689	0.592361	0.664332	0.881013	0.622368	0.905961	2.11388	1.46444	1.85615	0.64122	1.21133	1.03099	1.85665	1.10323	1.00317	0.735883	1.47548	0.875742	0.810392	0.633935	1.61421	1.05463	1.49865	0.77014	1.73789	1.55836	0.893579
6096	7.01	805.56	Pos	Tier 3	PG 37:2;O	1.25		PG	PI O-34:1 | TG 45:7;O2 | LPI O-34:3 | TG O-45:8;O3 | LPI 34:1 | LPI O-34:2;O	7.85337	40.7846	1.10581	1.11602	0.972033	1.35458	0.889821	1.48828	0.939353	1.26854	0.954626	1.05146	0.860903	1.27184	1.48379	1.09153	1.07226	1.29686	0.982574	1.05316	1.22397	1.17232	0.981584	0.978448	1.2836	1.16302	0.829887	0.965795	1.25397	0.808569	0.80992	0.988396	0.929363	1.06441	0.913561	1.01473	0.806179	0.949276	0.782177	0.960909
6099	6.98	824.579	Pos	Tier 3	PS O-38:2	1.73		PS	PC 36:2;O | PE 39:2;O | CerP 44:3;O5	6.22195	37.0843	0.637778	0.793489	0.685254	0.798977	0.296676	1.0843	1.02582	0.715009	0.905482	0.708338	0.398625	0.829266	0.523669	1.08369	0.777955	0.842312	1.24768	0.85034	0.908121	0.615055	0.748329	2.14681	1.70449	1.14511	0.811601	0.372455	0.742327	1.54837	1.07856	0.633866	0.739324	0.99162	1.15412	0.924674	1.03383	0.823311	1.0693	0.908759
6108	7.03	421.293	Pos	Tier 3	MG 20:2;O	1.01		MG	DG 20:1 | DG O-20:2;O | FA 23:2;O3	16.1927	35.6773	0.658849	0.894024	0.604234	0.822732	0.654493	0.858157	0.960628	0.885717	0.984223	0.518702	1.97012	0.732954	0.473803	0.413237	1.41763	0.540254	0.930768	0.757722	0.428572	0.321262	0.673145	0.879549	0.93955	0.828061	0.835997	1.41962	0.385397	1.20888	1.20425	1.40074	1.05613	1.17908	1.36038	1.11882	1.09621	0.980209	1.06492	0.761971
6110	7.03	426.376	Pos	Tier 3	ST 29:4;O	8.09		ST	Cer 29:5;O | NAE 27:5	8.22364	26.8602	0.676655	1.00118	1.24894	0.963244	0.812631	1.65905	1.14742	0.69034	0.95692	0.842746	2.17463	1.06077	1.41786	0.518891	1.26081	0.665587	1.3283	1.28862	0.915335	1.04379	1.03455	1.0707	1.65873	1.25247	0.914466	1.75024	0.719238	1.18912	1.07497	1.13225	0.752305	0.800488	0.826984	0.865545	1.26833	0.924511	1.14704	1.10577
6113	7.03	684.591	Pos	Tier 3	Cer 42:3;O3	1.05		Cer	ACer 42:2;O2	9.16082	40.4319	1.23449	0.815273	0.694257	1.04235	2.34498	0.924163	0.679768	1.55228	0.776932	1.24432	0.536665	0.789343	0.762688	1.07192	0.825867	1.50528	0.957034	0.88486	1.09384	1.56665	0.646276	1.21349	0.489176	1.04372	1.08743	1.04681	0.712937	0.865376	0.752676	1.11874	1.66141	0.57044	1.21511	0.977214	0.732739	0.778198	0.893138	0.597263
6118	7.02	785.657	Pos	Tier 3	SM 40:2;O2	4.4		SM	PE-Cer 43:2;O2 | SM 40:1;O3	5.78711	37.7578	0.999099	1.04254	1.90386	1.29682	0.522491	1.04138	1.13321	1.03756	0.689767	0.944748	0.640491	1.41856	2.31771	0.959796	0.471484	1.55575	1.19031	0.906841	1.39873	0.965335	1.15486	0.816099	1.28375	1.55101	1.74017	0.975435	2.05525	0.624036	0.846443	0.861221	0.948445	0.810013	0.660745	0.940912	0.726547	0.731653	0.568922	0.866998
6129	7.02	761.629	Pos	Tier 3	HexCer 36:1;O3	4.98		HexCer	TG 42:0;O | TG O-42:1;O2	9.34696	18.2663	1.27754	1.02781	1.10511	1.02511	0.888417	1.09459	1.04404	1.08027	1.21569	1.15043	0.734972	1.02276	1.12399	1.29895	1.12093	1.29636	1.23814	1.19801	1.24491	1.31599	1.40894	1.07432	1.3267	1.24508	1.34429	0.677672	1.14294	0.686119	1.15416	0.834083	0.94296	1.10063	0.812233	0.865392	1.15903	1.22338	1.19423	0.682293
6134	7.02	902.58	Pos	Tier 3	PI 38:5	5.12		PI	PI-Cer 41:4;O5 | PI O-38:6;O | PI-Cer 41:5;O4	8.24286	38.3762	0.823609	0.579775	0.829459	0.850437	0.175231	1.78503	0.866985	0.592082	0.68522	0.996267	0.656597	1.43116	1.46989	0.352359	0.713824	0.437503	0.922712	0.688218	0.68843	0.380934	0.550144	0.744219	0.822036	1.88111	0.742606	1.00024	1.03323	1.3591	0.774247	1.10701	0.840381	1.27085	1.07769	0.639834	0.666203	0.91257	0.807187	0.676941
6137	7.05	327.2	Pos	Tier 3	ST 21:4;O4	13.9		ST	ST 21:5;O3	14.8512	22.8114	1.29495	1.18926	0.545087	1.14456	1.218	0.698437	0.866259	1.69142	1.3666	1.1064	1.09967	0.952861	0.799561	1.54212	1.74576	1.0446	0.836457	0.680489	0.587793	1.30941	1.10928	0.918829	0.772675	1.02096	1.17214	1.16777	1.46484	0.93912	1.0708	0.988175	1.19687	1.03236	0.637737	1.27068	1.37658	1.14358	1.2244	1.24445
6142	7.06	431.351	Pos	Tier 3	FA 26:2;O	4.52		FA	FA 26:1;O | MG O-23:3 | NA 23:2;O4 | NAE 21:2;O3	11.526	33.9622	1.1188	1.04836	1.28697	0.761254	0.879826	1.27596	0.939132	1.00733	0.794047	1.00051	0.793207	0.956119	1.38851	1.17125	1.1451	1.26223	0.792136	1.20828	1.27092	1.14701	1.14203	0.634926	1.36464	1.43937	1.10403	0.703822	1.08526	0.812551	0.827893	1.20877	0.798398	1.16538	0.754368	0.913195	1.19311	1.20107	0.822436	0.92166
6149	7.11	243.116	Pos	Tier 3	PK 14:8;O2;N	15.28		PK		10.6014	29.6287	0.751469	0.815727	2.13499	0.799684	0.808607	1.70385	1.35041	0.91793	0.928902	0.60024	0.952595	1.71091	1.99762	0.689357	0.672604	1.12751	1.28877	1.37746	1.27785	0.820886	2.03167	1.37544	1.44319	1.19803	0.799212	0.516141	0.713515	1.26803	1.28219	0.81702	0.704825	1.05005	0.819531	1.00932	0.777368	0.795609	0.828765	0.930481
6160	7.05	665.512	Pos	Tier 3	TG O-38:5	1.22		TG	ST 30:1;O2;HexNAc | PA O-33:0;O	9.32618	24.4747	1.47886	0.749207	1.31654	0.946016	0.99957	0.525658	1.0729	1.43711	1.05448	1.11795	0.390315	0.743344	0.903468	1.48694	1.1652	1.66646	0.804734	1.29951	1.21168	1.21093	1.47333	1.03349	0.821596	1.22339	1.02402	0.544706	1.09913	0.963109	0.955668	0.713053	1.23214	1.42957	1.09133	1.47799	1.02097	1.49597	1.21535	1.06351
6169	7.07	425.339	Pos	Tier 3	ST 22:0;O3;G	2.9		ST	NAE 22:4;O2	20.4548	31.3715	0.857608	1.1758	0.970603	1.22865	0.872257	1.09048	0.757841	0.841957	0.901192	0.987315	0.930873	0.867574	0.772594	0.806645	0.827268	0.957271	0.624433	1.15744	1.24569	1.60465	0.681755	0.946611	0.573828	0.695248	0.763742	1.21061	0.891939	1.03672	0.794633	0.847475	0.841833	0.718629	1.30972	1.4622	0.915817	0.943949	0.880713	0.777061
6176	7.11	627.427	Pos	Tier 3	TG 33:4;O	6.11		TG	PG O-25:0;O | DG 33:5;O2 | TG O-33:5;O2 | ST 30:2;O2;Hex | ST 30:1;O;GlcA	17.0461	33.6384	0.826284	1.88615	1.46563	0.725628	1.09021	0.623323	0.911792	1.43447	0.844629	1.06213	0.981341	1.07755	0.910127	0.972361	1.6427	1.31563	0.628158	1.32373	1.49161	0.949489	1.02843	0.884471	0.95193	1.32528	1.21319	1.49992	1.5131	1.33917	1.91191	1.60004	0.736778	1.55705	1.41599	1.89308	1.21202	1.39429	0.819447	0.718721
6184	7.12	432.28	Pos	Tier 3	ST 22:0;O2;S	4.08		ST		8.98537	16.6371	0.679127	1.16081	0.923906	1.0643	0.702145	0.913065	0.933343	0.961037	0.907248	0.703577	0.802181	0.769296	0.797281	0.609889	1.19401	0.885207	0.927237	1.08448	1.0078	0.962968	0.833433	1.05087	1.11698	0.853117	1.00626	0.884971	0.585091	0.952191	0.927549	0.829628	1.20855	0.98241	1.08384	1.32104	1.04582	1.09996	1.0787	0.808282
6195	7.12	759.649	Pos	Tier 3	TG 43:0	2.78		TG	HexCer 37:1;O2 | TG O-43:1;O	8.00516	14.1046	0.991797	1.39688	0.844583	1.07966	1.0575	0.830106	1.14368	0.803808	1.03965	1.00741	0.904583	0.954649	0.943513	0.958557	1.24589	0.86634	1.01263	1.14517	0.858643	1.12293	0.984373	1.1462	0.938362	1.04456	0.940497	0.93433	1.14634	0.944234	0.896703	1.00111	0.93537	1.01165	1.11649	1.18387	0.979114	1.11954	1.1586	1.09345
6215	7.17	327.2	Pos	Tier 3	ST 21:4;O4	13.64		ST	ST 21:5;O3	15.0658	91.6711	1.04319	0.828847	0.948835	0.819519	3.93165	1.28794	0.385873	0.856849	1.20005	1.09501	0.811218	0.47099	1.01387	1.65569	1.02896	1.04951	2.95514	0.558894	0.835536	1.27173	0.521049	0.68863	0.801773	1.75715	1.07733	5.22903	1.38359	0.722324	1.23753	0.659792	1.14873	0.76748	0.400875	1.04674	0.739331	0.571743	0.794779	0.479534
6228	7.17	741.581	Pos	Tier 3	PA O-40:3	2.82		PA	PA O-38:0	15.7486	30.166	0.706491	1.50713	0.978612	0.760654	1.25197	0.776262	1.0647	0.600508	1.12334	0.795375	1.26182	0.963319	1.04218	0.820828	1.27998	0.821435	0.950959	0.895066	0.967638	0.826327	0.897986	1.22211	1.2077	1.2067	0.717885	0.846384	0.831173	0.805629	1.93521	1.1375	1.12165	0.862165	0.916223	1.09246	1.11074	0.876725	0.757745	0.980107
6232	7.17	779.544	Pos	Tier 3	PI O-32:0	0.53		PI	TG 43:6;O2 | PG 35:1;O | TG O-43:7;O3	5.83026	36.3073	0.719078	1.15961	1.49788	0.935965	0.977613	2.20137	1.25097	0.621825	1.18618	0.76722	1.68129	1.49474	1.75116	0.62247	0.814561	0.886432	1.51289	1.24187	1.15209	1.18297	1.13701	1.59729	3.25578	1.21159	1.06709	1.52848	0.797101	1.06106	0.976227	1.01063	0.609	0.840652	0.638366	0.771916	1.00002	0.71698	0.771351	0.916327
6240	7.18	908.561	Pos	Tier 3	Hex2Cer 33:3;O6	4.11		HexCer		8.84316	11.7933	1.09758	1.07453	1.03364	1.10002	1.15162	0.879318	0.9955	1.05738	1.03069	1.1243	1.21276	0.927957	0.923308	1.02305	1.24611	1.12017	0.847689	1.01946	0.969224	1.06738	0.939766	0.941121	0.820904	0.811545	0.932824	1.03505	1.17914	1.04824	1.04302	1.32592	1.07241	1.03917	1.12888	1.07906	1.11887	1.19413	1.13033	1.15009
6242	7.18	910.568	Pos	Tier 3	PR 52:11;O12	0.41		PR	PI-Cer 39:3;O6 | MIPC 33:1;O2	9.5993	18.1593	1.1424	0.967348	0.92319	0.824821	1	0.75607	1.09957	1.15359	1.35897	1.03581	0.931362	1.00315	0.782437	0.947478	1.13852	1.02302	0.636024	1.17054	0.947364	0.902974	1.09757	1.16353	0.90432	1.01025	0.899848	1.03664	1.01554	0.949231	1.06975	0.884232	1.13778	1.05244	1.21708	0.937419	1.15062	1.33965	1.01523	1.21221
6257	7.2	594.512	Pos	Tier 3	DG 33:3	4.69		DG	Cer 36:3;O4 | TG O-33:3 | Cer 36:2;O5 | DG O-33:4;O | MG 33:4;O | NAE 34:2;O4	9.87672	15.4924	1.17182	1.07725	1.13251	1.02351	0.766372	0.907701	1.12799	1.13165	1.01763	0.996602	1.3176	0.985074	0.977991	0.976299	1.25897	1.13468	0.954352	1.07982	1.26539	1.15655	1.07817	0.904106	0.780126	0.841437	0.920609	1.02156	1.07962	1.0278	0.994287	1.48549	1.06421	1.06426	1.24151	1.14889	1.06435	1.21145	1.32551	1.19542
6259	7.25	641.492	Pos	Tier 3	LPA O-34:4	3.18		LPA	NAT 34:4;O	21.3188	34.1519	0.994257	2.31295	1.45568	2.17449	0.711606	1.35655	0.922906	1.19629	1.0864	1.5951	1.66441	1.29195	2.21663	1.44828	1.00772	1.62523	0.961865	0.967154	1.06902	1.15797	1.33786	1.12056	0.893438	1.41721	1.27912	0.946655	1.57603	0.986351	0.876509	1.83668	1.01765	1.04119	0.454833	1.05861	1.04302	0.898936	0.660744	0.973307
6260	7.23	660.591	Pos	Tier 3	Cer 40:1;O3	1.47		Cer		10.8421	26.5057	1.15249	0.74556	1.36592	0.966533	1.01332	1.1357	0.935221	1.4076	0.95879	0.65823	1.60262	0.782006	1.21995	0.920334	0.960525	1.15716	0.868464	0.93888	0.988823	0.894138	1.15881	0.908502	1.69572	0.774467	1.12108	1.98613	0.710838	1.46462	1.37232	0.96027	0.888568	1.04691	0.967752	1.01256	1.0465	1.47678	0.775152	0.948419
6261	7.23	716.654	Pos	Tier 3	Cer 44:1;O3	2.44		Cer	ACer 44:0;O2	9.14928	17.4572	1.20051	0.96882	0.817538	1.02545	1.38475	0.813019	0.868651	0.969299	1.20019	1.10031	0.875646	0.82243	0.802468	1.12977	1.54666	0.922974	0.981764	1.15514	0.928333	1.38521	1.06043	1.05981	0.881351	1.14806	1.18348	1.19558	1.27645	1.04939	1.0427	1.08516	1.05542	1.16157	0.952901	1.29926	1.15574	1.31721	1.26528	1.01039
6271	7.24	380.321	Pos	Tier 3	SPB 23:3;O3	13.03		SPB	ST 23:1;O3 | MG O-20:0 | MG O-20:5 | PK 23:4;O3 | FA 23:4;O | NAE 21:2;O2	9.56276	23.1272	0.768427	1.13962	0.869447	0.908689	0.875168	1.03026	0.945923	0.912976	1.05865	0.841925	1.80906	1.03133	1.10521	0.721556	1.27293	0.970255	1.15296	0.772252	0.812861	1.17211	0.907452	0.98334	1.05111	0.668073	0.703508	1.62503	1.26937	1.07067	1.02509	1.62319	1.06178	0.829411	1.14572	0.873864	0.952636	0.996994	1.50646	1.19157
6294	7.24	615.496	Pos	Tier 3	TG O-34:2	0.44		TG	PK 37:2;O5	9.69606	74.2632	0.652569	0.739073	2.3662	0.614022	0.558193	0.688846	0.690008	2.12096	1.2519	0.472018	0.737794	0.864905	0.502371	5.37571	0.672435	3.64112	0.691386	1.08161	1.71121	1.21988	3.33391	1.21717	1.05695	1.01305	0.852584	0.85903	0.614796	1.13275	0.74686	1.19987	0.542871	0.654832	0.906427	0.600722	1.0754	1.22455	1.0364	0.884288
6299	7.27	760.53	Pos	Tier 3	PC O-34:5	6.52		PC	PC O-36:8 | PE O-39:8 | PA O-41:9 | LPC 34:5 | LPC O-34:6;O | CerP 42:5;O3 | PE O-37:5	21.2683	29.6503	1.01811	0.45148	1.34423	0.372933	0.721155	0.737188	1.19333	0.937903	1.30686	0.907728	0.542902	1.2277	0.959314	0.85057	1.21811	1.07244	0.809203	1.27448	1.30184	0.750475	0.85977	1.27466	0.947939	1.03442	1.05203	0.886056	0.905047	1.01137	0.68037	0.585374	1.19111	0.977693	0.911308	0.897974	1.03883	1.45098	1.02971	1.17365
6305	7.26	855.577	Pos	Tier 3	PI O-38:4	2.66		PI	PG 41:5;O | PG 39:2;O	7.28331	30.0872	1.74696	0.66046	0.501902	1.10042	2.24929	0.716484	0.949174	1.30248	1.20787	1.06357	1.07814	0.843666	0.656603	1.34388	1.00912	1.13926	0.978126	1.0295	0.822755	1.58686	0.896923	0.70541	0.655698	0.966284	1.16534	1.16597	0.965519	0.802765	0.952267	1.16698	1.30733	1.31294	1.1182	1.4337	1.32346	1.39307	1.56283	1.03362
6306	7.26	856.58	Pos	Tier 3	Hex2Cer 32:1;O2	4.79		HexCer	Hex2Cer 34:4;O2 | Hex2Cer 34:3;O3	8.89679	15.922	1.26857	1.07173	1.01705	0.957177	1.29377	0.760262	1.12913	1.1186	1.12728	1.13959	1.17158	1.04855	0.958346	1.10928	1.33257	1.07131	0.769761	1.19226	0.979281	1.03939	1.05408	1.00277	0.879718	0.874069	0.95871	1.10206	1.07943	0.942221	0.930788	1.10729	1.11541	1.06678	1.13723	1.14713	1.07193	1.25503	1.11364	1.14888
6327	7.31	296.258	Pos	Tier 3	SPB 16:0;O2	7.2		SPB		7.55308	19.1189	0.974812	1.26203	1.72499	0.833944	0.922782	1.5901	0.997715	0.840929	1.25752	0.902612	1.10355	1.09118	1.44179	1.01309	1.06265	1.06461	1.376	1.09945	1.04096	1.13953	1.88129	1.10254	1.64142	1.06157	1.05666	0.920806	0.886384	0.990234	1.02614	0.917361	0.869123	0.98966	0.822994	1.306	0.955438	0.958233	0.999264	0.986155
6334	7.29	388.253	Pos	Tier 3	FA 23:5;O2;N	12.52		FA	ST 21:2;O4;G | ST 23:5;O4 | ST 21:3;O3;G | NAE 21:6;O3	28.6352	39.3431	1.04026	1.9408	0.879554	1.8603	0.738729	0.86544	1.07819	1.54749	1.21601	1.24874	2.60547	0.87129	1.23603	1.26655	1.37597	1.54155	1.38379	1.10477	0.98758	1.66015	0.964278	0.824886	0.742234	0.830503	0.906424	1.18268	1.39265	0.878729	0.867566	2.48598	0.988773	1.41278	0.994224	1.51137	1.07567	1.13141	1.55631	1.2678
6341	7.3	761.665	Pos	Tier 3	TG O-43:0;O	3.15		TG	HexCer 37:0;O2	6.15803	58.9983	0.522778	0.705924	0.900568	0.741974	0.284471	0.885251	0.64789	0.538709	0.438261	0.666242	0.724684	0.591078	1.83344	0.567376	0.216224	0.605051	0.574725	0.671704	2.59821	0.197255	1.04927	1.14877	2.33201	0.576906	0.678602	0.427436	3.34342	0.988705	0.879616	1.38683	0.820229	0.829149	0.855072	1.20983	0.822864	1.07841	1.03343	1.46971
6350	7.33	781.559	Pos	Tier 3	PG 35:0;O	0.51		PG	TG 43:5;O2 | TG O-43:6;O3 | HexCer 37:6;O4	6.91423	22.8158	0.994145	1.59929	0.91965	1.3823	0.320616	1.10359	0.95164	1.35183	1.06204	1.57176	1.27251	1.0892	1.56485	1.23863	1.34813	1.34707	1.07189	0.981082	1.24711	1.44138	0.98714	0.759402	0.931359	1.21855	1.24413	1.26737	1.5009	0.713354	0.800391	1.26694	0.965311	1.30685	0.898101	1.28502	0.91732	1.03712	1.04498	0.950991
6357	7.38	564.429	Pos	Tier 3	ST 27:2;O;Hex	6.22		ST	TG 30:4 | NAT 28:0;O2 | DG 30:5;O | TG O-30:5;O | DG O-30:6;O2 | Cer 33:5;O5 | Cer 33:4;O6 | FA 33:6;O4 | ST 25:0;O;HexNAc	14.9952	26.861	0.948263	1.04885	1.08755	0.774778	1.04033	0.680151	1.32409	0.978232	1.33774	1.00392	1.31924	1.00022	0.7161	1.22796	1.15	1.56185	1.14425	1.1169	0.85357	1.37442	1.7528	1.05716	0.919443	0.820044	0.986883	0.926914	0.73563	1.246	1.09354	1.16672	0.717998	1.71231	0.990738	1.59513	1.27871	1.53153	1.6918	1.63463
6362	7.34	775.576	Pos	Tier 3	SM 38:4;O2	4.39		SM	SM 40:6;O3 | PE-Cer 41:4;O2	9.14967	35.8067	0.579839	0.99828	0.503768	0.813755	0.606869	0.944211	0.882778	0.597173	1.21723	0.449684	0.955757	0.604553	0.489225	1.22883	1.05506	0.605039	0.792766	0.98074	0.920943	1.46795	1.53787	1.01134	0.746907	0.788394	0.521235	1.09723	0.642458	1.35591	0.809221	1.33825	1.29427	0.977581	0.554039	0.646995	0.460309	1.21722	1.05647	1.03074
6364	7.35	805.56	Pos	Tier 3	PG 37:2;O	1.1		PG	PI O-34:1 | TG 45:7;O2 | LPI O-34:3 | TG O-45:8;O3 | LPI 34:1 | LPI O-34:2;O	5.78966	26.8213	1.11361	0.970265	1.43171	0.632201	0.629912	0.992851	1.05738	1.11247	1.23048	0.667538	0.710579	1.01846	1.01988	1.7779	0.915672	1.68588	1.32952	1.14211	1.15936	1.29203	1.96316	0.992719	1.26118	0.888982	0.979268	0.272519	0.87413	1.00001	0.942736	1.07452	0.658567	1.61927	0.723517	1.48606	0.993467	1.31598	1.21883	1.39624
6381	7.35	575.445	Pos	Tier 3	CE 10:2;O	3.35		CE	NAT 29:2;O | NAE 32:7;O3	28.0372	34.3772	1.96756	0.58562	0.773903	0.876253	0.722657	1.16509	0.989715	0.946487	0.782977	0.689677	0.771634	0.625374	0.840801	0.721075	0.941462	1.12667	0.67429	0.662455	0.901424	1.07028	0.855812	0.926286	0.52612	0.890639	0.935261	1.68152	0.860764	1.1029	0.907706	1.17278	2.45996	1.00422	1.9604	1.23885	0.742521	1.00174	0.82684	0.645903
6412	7.38	763.644	Pos	Tier 3	TG O-42:0;O2	3.03		TG	HexCer 36:0;O3	24.0786	205.329	11.0276	1.11362	1.32526	0.393463	3.53041	1.07102	0.168916	2.91373	2.04113	0.249624	0.421082	0.368663	0.538374	0.51524	0.813298	1.05233	4.06757	0.31997	0.39956	0.276898	0.269493	0.588994	1.61728	6.70413	4.0597	0.613377	1.46972	0.150449	0.573649	0.17228	0.806855	0.187959	0.142175	0.452591	0.127463	0.154265	0.143945	0.131231
6413	7.38	787.681	Pos	Tier 3	TG 45:0	3.09		TG	HexCer 39:1;O2 | TG O-45:1;O	12.8305	33.3995	1.04295	1.24024	1.3839	1.29901	1.32239	1.8113	0.762649	0.910467	1.1378	1.53297	1.42062	1.68208	0.934361	1.14475	0.578174	1.08996	1.04699	1.00457	1.27556	0.695681	0.883943	1.20356	1.05221	0.959902	0.991866	1.86869	0.740329	1.15923	0.966624	0.507428	0.916679	0.642672	0.848918	0.701795	0.679938	0.67394	0.920141	0.693124
6420	7.38	909.565	Pos	Tier 3	PG 45:9	3.9		PG	PG O-45:10;O	7.7329	16.1851	1.33207	1.05734	0.991891	1.01111	1.97316	0.86975	0.988589	1.45041	0.984416	0.884318	1.2526	0.940602	1.00228	1.03667	1.16766	1.42376	1.12222	1.03185	1.04387	1.37921	1.05724	0.971598	0.818855	0.988052	1.01547	1.01025	1.13276	1.00872	0.965685	1.40518	1.12228	1.36788	1.11711	1.59553	1.01096	1.22213	1.3084	1.14168
6451	7.44	677.551	Pos	Tier 3	PA O-35:0	4.7		PA		3.75025	30.058	0.85459	1.0009	1.61583	0.589685	0.643443	1.26558	1.08386	0.958922	1.23493	0.531013	0.562625	1.21443	1.06822	1.34995	0.674251	1.17564	1.27532	1.10412	1.33446	0.941709	1.54981	1.31333	1.9959	0.955759	0.974458	0.22424	0.61303	0.973879	1.40995	0.777155	0.741301	1.28147	0.686007	1.09727	0.874689	1.08757	0.886576	1.20926
6458	7.41	772.551	Pos	Tier 3	PS O-36:3	2.38		PS	PC 34:3;O | PG O-36:5 | PE 37:3;O | PS O-34:0 | PC 32:0;O | CerP 42:4;O5 | PA 39:4;O | CerP 42:3;O6 | PE 35:0;O | LPS 34:0 | CerP 40:1;O5 | LPS O-34:1;O	19.503	28.8642	1.26861	0.914593	0.60922	1.05631	1.30715	0.574096	0.867529	1.47298	0.922434	0.849135	1.06934	0.886884	0.646829	1.02014	0.85033	1.46245	1.08441	0.613539	1.00582	0.823368	1.0599	0.557857	0.536933	0.668898	0.738822	0.636678	1.231	1.06415	0.582536	1.42943	0.576778	0.866885	0.670015	0.932684	0.889694	0.709537	0.714543	1.02814
6460	7.43	799.571	Pos	Tier 3	TG 43:4;O3	1.34		TG	HexCer 37:5;O5	9.93562	40.2239	0.966439	1.18585	0.776939	1.3817	0.945619	1.72645	0.785995	1.24257	0.798471	0.733888	0.569073	1.2671	1.97441	1.07388	0.571505	1.21776	1.12273	0.536051	1.39204	1.25753	0.687722	1.28469	0.605561	1.4044	0.720666	0.586968	0.6127	0.532473	0.53443	0.780203	0.486072	0.499485	0.836335	0.647633	0.582646	0.461416	0.641504	0.515829
6478	7.46	714.505	Pos	Tier 3	PC 29:0	0.4		PC	PE 32:0 | PC O-29:1;O | LPC 29:1;O | PE O-32:1;O | CerP 37:1;O4	19.834	53.2638	0.683712	1.41258	2.3668	1.97967	0.9829	1.62597	0.999761	0.868488	0.693215	1.17213	0.684767	1.87283	3.68984	0.658418	1.37518	1.50144	1.14774	0.988366	1.58878	0.648279	0.921184	0.963839	1.71151	1.83468	1.85541	0.950884	2.65695	0.45866	0.926814	0.807231	0.643846	0.67617	0.504952	0.626972	0.635825	0.620386	1.02027	0.716276
6479	7.44	733.596	Pos	Tier 3	HexCer 34:1;O3	2.69		HexCer	TG 40:0;O | TG O-40:1;O2	9.22939	28.7665	0.926415	0.883717	0.720203	1.06566	1.41645	1.01597	0.996102	0.767779	0.757247	1.25643	0.894982	0.939046	1.02775	0.715884	1.27358	0.935247	0.613451	1.12284	0.892967	1.0473	0.78776	1.1192	0.900513	1.17348	0.651047	0.859656	1.23871	0.815688	0.95694	0.910138	0.724496	1.37357	0.735933	0.900401	0.756918	1.04675	1.02825	1.08488
6485	7.45	826.539	Pos	Tier 3	PC 40:10	0.46		PC	PC 38:7 | PE 41:7 | PC O-40:11;O | PC O-38:8;O | PE 43:10 | PE O-43:11;O | PA 45:11 | SHexCer 35:1;O4 | PE O-41:8;O | PA O-45:12;O | SHexCer 35:0;O5	10.2465	11.7581	1.17385	1.20972	1.18512	1.2283	0.835773	1.08184	0.861902	0.990851	1.01706	1.16298	1.03184	1.18832	1.38098	1.20326	1.16202	1.21305	0.879483	0.999035	1.16083	1.02259	1.09569	0.923362	1.04163	1.19109	1.14004	0.966893	1.20652	0.836279	1.04259	1.21317	1.14035	0.89832	0.916924	1.16351	1.00249	0.932827	0.777915	0.865938
6486	7.42	827.542	Pos	Tier 3	PI-Cer 34:2;O4	3.38		PI-Cer	PG 37:2;O | LPI O-34:3	5.59253	27.7422	1.10054	1.15751	2.01662	1.01073	0.636168	1.38836	0.91619	1.10177	0.900235	1.05346	0.700054	1.21573	1.98934	1.12291	0.855455	2.10791	1.205	1.1163	1.66549	1.24161	1.76817	1.01998	1.48603	1.39371	1.08705	0.582517	1.23223	0.840683	0.967725	0.892969	0.839607	1.0729	0.676671	1.07637	0.788989	0.993612	0.729303	0.881938
6488	7.45	833.503	Pos	Tier 3	Hex2Cer 29:5;O4	3.52		HexCer		8.63325	17.5768	1.47161	0.892679	1.16462	0.791738	1.57996	0.831595	0.941037	1.10026	1.07498	1.11709	0.920083	0.926728	0.999553	1.14345	1.21911	1.14676	0.958876	1.09035	1.06122	1.32116	0.909613	1.18227	0.717658	1.13843	1.0935	0.938609	1.07206	1.16249	0.962413	1.04794	1.31676	1.26958	1.12427	1.29224	1.03404	1.54349	1.21915	1.20017
6503	7.46	679.511	Pos	Tier 3	HexCer 29:1;O4	1.37		HexCer		3.00854	9.87941	1.17289	1.14011	0.918616	1.12023	1.14463	0.772925	1.0135	1.10732	1.10155	1.09428	1.00477	0.927864	0.917637	1.12322	1.30147	1.13827	0.916224	1.07445	0.878775	1.14633	1.05078	0.943562	0.827449	0.947257	0.971272	1.00253	1.09109	1.01221	0.948525	1.05282	1.11418	1.15801	1.08114	1.19899	1.02216	1.17493	1.13585	1.09338
6504	7.46	680.514	Pos	Tier 3	TG 36:4;O2	6.99		TG	NAT 34:0;O4 | HexCer 33:4;O2 | TG O-36:5;O3 | HexCer 33:3;O3	8.87276	241.394	6.60304	0.349304	0.177646	0.838901	14.7773	0.912875	0.279757	3.04619	0.991239	0.544009	0.329741	0.458648	0.1625	0.199886	0.630982	1.08909	0.470289	0.607943	0.47414	0.198288	0.194821	0.228388	1.0548	4.43311	2.84186	0.190088	0.737126	0.250765	1.06664	0.187059	1.33768	0.204349	0.207324	0.35758	0.187378	0.237705	0.377513	0.262281
6506	7.46	684.542	Pos	Tier 3	HexCer 33:2;O2	2.23		HexCer	TG 36:2;O2 | TG O-36:3;O3 | HexCer 33:1;O3	7.62962	22.9754	0.918019	1.24201	1.29165	0.829517	0.973895	1.63489	1.06252	0.72561	0.867029	0.693627	2.03034	1.35933	1.29659	0.688136	0.755378	0.851757	1.23978	0.966094	0.885107	0.812067	1.19131	1.08892	1.36305	1.36148	0.913994	1.18845	1.18285	1.04791	1.06659	0.902748	0.859369	0.886152	0.734432	0.751554	0.869526	0.957991	0.807109	1.12292
6515	7.49	327.2	Pos	Tier 3	ST 21:4;O4	13.28		ST	ST 21:5;O3	9.85521	16.7694	1.39895	0.964424	1.00007	0.730138	1.4551	0.804655	0.907748	1.35131	1.01929	0.970507	0.872713	0.854695	0.88982	1.03074	1.26897	1.16105	0.956533	1.14454	1.04446	1.3065	1.02392	0.828932	0.664373	0.908293	1.06766	1.04602	1.18459	0.901526	0.801625	0.901634	1.041	1.42166	0.989249	1.42937	1.00339	1.35298	1.22842	1.06247
6527	7.46	638.453	Pos	Tier 3	LPC O-26:3	0.94		LPC	CerP 34:2;O2	15.7495	41.6273	0.5191	0.688754	1.03589	1.49893	0.483099	0.697193	0.586587	0.394716	0.953091	1.3884	0.988748	0.831935	0.949795	0.808001	0.706628	0.628826	1.12962	1.04804	1.24333	0.63342	0.554582	0.917283	0.810871	0.50377	0.56911	1.00389	0.864176	0.532136	1.04875	0.703592	1.1777	0.516603	0.864439	0.501191	0.930098	0.507991	0.691425	0.7259
6529	7.45	834.507	Pos	Tier 3	PE 42:10	2.82		PE	PC 39:10 | PC O-39:11;O | SHexCer 36:4;O4 | PE O-42:11;O | SHexCer 36:3;O5	5.61557	32.7442	1.09615	1.10726	1.27329	0.820959	1.40242	0.702493	0.941303	0.86323	1.02971	0.594069	1.25972	0.75965	1.47375	1.33771	0.616526	1.38683	1.40572	0.701571	1.62277	0.92313	1.49346	1.34943	2.07959	0.474215	0.723193	0.446116	1.50311	0.901993	0.766501	1.27026	0.5954	1.13365	0.732271	1.43347	1.18756	0.906108	1.05398	1.04571
6534	7.51	283.263	Pos	Tier 3	MG O-15:1	0.6		MG		10.0615	22.2359	1.15716	0.986627	1.15001	0.98484	1.31283	0.964573	1.02146	1.06952	1.10571	0.779581	1.15846	0.651845	0.980978	0.911283	1.46863	1.17661	1.07255	1.1368	0.955112	1.45046	1.08512	0.660254	0.847115	1.00507	1.18271	0.851009	1.11034	0.8671	0.920285	1.1809	1.07095	1.32678	1.48475	1.4114	0.981277	1.25377	1.2501	1.03586
6548	7.49	388.253	Pos	Tier 3	FA 23:5;O2;N	11.97		FA	ST 21:2;O4;G | ST 23:5;O4 | ST 21:3;O3;G | NAE 21:6;O3	12.9336	51.2885	0.994728	0.348111	0.908781	0.630911	2.51261	1.28745	0.872503	1.28243	0.786055	0.983344	0.40417	0.652154	0.921096	0.737817	0.731689	1.68229	0.721023	0.863444	1.69805	1.03268	0.599725	1.56066	0.845051	1.24139	1.07167	1.28437	0.613366	1.10405	1.05183	0.742388	3.08017	0.413417	1.58035	0.78606	0.87029	0.764621	0.773826	0.509231
6560	7.56	672.463	Pos	Tier 3	PE 31:3	4.3		PE	PC 28:3 | PA 33:4 | PC O-28:4;O | LPC 28:4;O | CerP 36:4;O4 | PE O-31:4;O | PA O-33:5;O | CerP 36:3;O5	15.5817	36.7865	0.77957	1.76123	1.06291	1.67389	1.01087	1.794	0.740544	0.834278	0.757442	1.01646	2.5662	1.4746	1.67805	0.898283	0.840908	0.756806	1.53152	0.793779	0.93819	1.18768	0.935466	1.0315	1.42379	1.19803	1.22832	1.67259	0.901523	0.966037	0.768243	1.27135	0.736775	0.967734	0.55749	0.975165	0.924598	0.604895	0.695713	1.01723
6561	7.56	746.505	Pos	Tier 3	HexCer 31:0;O6	2.96		HexCer		8.18452	38.734	1.05581	1.27466	1.12607	0.988459	1.34855	0.79107	1.30742	0.941906	1.02896	0.549085	0.499059	1.25957	0.653013	2.04728	0.8391	0.83962	1.94899	0.69006	1.02196	1.89444	0.874875	1.55101	1.40237	1.03856	1.04901	0.600124	0.772414	0.54211	0.805368	0.79523	0.733622	0.67473	0.682721	0.66249	0.730259	0.515915	0.885808	0.727852
6563	7.56	749.515	Pos	Tier 3	PA 40:6	4.18		PA	TG O-45:12 | PA O-40:7;O | PG O-37:6	19.053	39.062	0.68958	1.70408	1.07422	1.52155	0.35932	1.58557	0.950721	0.562278	0.784366	0.889078	0.732539	1.37716	1.58378	0.885561	0.430425	1.26902	1.37103	0.640319	1.02979	0.641651	0.951226	1.99625	1.29123	1.26177	1.2366	0.783901	1.15379	0.752338	1.13103	0.888082	0.880481	0.859152	0.71769	0.747932	0.871128	0.692007	0.577581	0.817686
6566	7.57	768.612	Pos	Tier 3	PG O-35:0	0.69		PG		8.16098	51.8417	1.13022	0.726966	0.611383	1.06811	1.1829	0.846365	1.66651	0.570126	0.967235	0.957219	2.21746	0.868895	0.953591	1.05645	1.16302	0.577636	1.01451	0.615717	0.584529	1.21385	1.0454	1.00052	2.48511	0.887691	0.980487	1.56008	1.06333	1.57976	0.955233	1.31159	0.999848	0.882329	1.95356	0.720435	1.45511	0.919148	1.20145	1.06332
6568	7.54	770.582	Pos	Tier 3	HexCer 37:3;O4	5.5		HexCer	HexCer 37:2;O5	7.62839	17.2906	0.911198	1.21147	1.13699	0.781856	1.04838	1.17751	0.842445	0.641555	1.43306	0.849946	1.05393	0.778874	0.932997	0.838301	1.25362	0.685328	1.11825	1.25877	1.00062	1.04897	1.32693	1.18056	1.24897	1.1524	1.1435	0.945058	0.764101	1.27691	1.1791	1.02573	0.920801	0.936022	0.973777	1.23286	1.22927	1.14455	1.17546	1.00013
6570	7.56	866.508	Pos	Tier 3	SHexCer 38:5;O3	1.94		SHexCer	PI-Cer 36:4;O6 | MIPC 30:2;O2	6.06472	31.5203	0.952201	1.51356	1.83936	0.841997	0.972646	1.90548	1.16607	0.697723	1.1158	0.801907	1.41812	1.40957	1.82506	0.64782	1.08122	0.852038	1.72594	1.33156	1.27745	1.00383	1.74294	1.51048	2.41733	1.38825	1.04469	0.696269	0.743649	1.12715	1.07678	0.937791	0.748952	0.82339	0.730989	0.945839	0.760265	0.639687	0.774643	0.798162
6572	7.56	868.518	Pos	Tier 3	PI-Cer 34:0;O6	2.78		PI-Cer		7.88538	58.8478	1.34257	0.602073	1.09537	1.16668	2.85117	0.974402	0.595291	2.60536	0.563164	1.24299	0.700676	1.46878	2.91666	0.79034	0.68153	0.954947	1.07493	0.546237	0.862089	1.78641	0.648287	0.556198	0.50247	1.0002	1.56992	1.11734	2.14594	0.630953	0.545314	0.783705	1.65228	0.621631	1.0231	0.682518	0.570501	0.631705	0.712418	0.659401
6587	7.58	734.546	Pos	Tier 3	HexCer 33:1;O5	6.12		HexCer	HexCer 33:0;O6	7.19359	27.6892	0.779642	0.646479	0.658469	0.8586	0.982914	1.19147	0.762717	1.30865	0.833554	0.82965	0.644346	1.14761	1.97992	1.07382	0.753281	0.908826	1.00479	0.867053	1.38844	0.718736	0.751888	0.884946	1.41438	0.716868	0.88661	0.630091	1.52537	0.816504	1.17084	0.862678	0.942607	1.097	1.38695	0.875572	0.860524	1.21287	1.3224	1.02796
6589	7.57	753.592	Pos	Tier 3	SM 38:4;O2	2.61		SM	SM 36:1;O2 | SM 38:3;O3 | PE-Cer 41:4;O2 | PE-Cer 39:1;O2	5.26173	27.4849	0.790264	1.09696	1.22272	0.798606	0.405854	1.57264	1.0044	0.775224	1.02634	0.986941	1.15578	1.04879	1.63685	0.748142	0.708226	0.641604	1.19052	1.29485	1.12102	0.827058	0.954374	1.27891	2.64163	1.26055	0.885007	0.748361	1.07008	1.09868	1.17714	1.07902	0.878894	0.911958	0.737375	1.18351	1.18242	1.15386	0.914594	1.03997
6592	7.58	800.528	Pos	Tier 3	PI 30:0	0.11		PI	HexCer 38:6;O4 | PI-Cer 33:0;O4 | PI O-30:1;O	14.6897	24.151	0.678715	1.41434	0.798541	1.14303	1.21867	0.521238	0.959366	0.978979	1.2896	1.04468	1.5546	0.636529	1.23135	0.991583	1.24576	0.991876	0.850635	1.11336	0.995011	1.28188	1.08627	1.01504	0.663714	0.86763	0.70389	1.19338	1.32287	1.62177	0.610935	1.46771	1.16148	1.3745	1.18921	1.04588	1.16902	1.38514	1.29709	1.11005
6612	7.59	798.519	Pos	Tier 3	SHexCer 37:4;O2	0.51		SHexCer		5.57485	31.8845	1.10032	1.69254	0.900056	1.31452	0.775871	1.42439	1.01724	0.800438	1.24074	0.922587	2.57982	0.696603	1.28798	0.662674	1.78685	0.810983	1.27006	1.28047	0.668457	1.10346	0.952846	0.866671	1.29501	0.907112	1.07243	2.1111	0.995597	1.26343	0.934203	1.38895	0.6773	0.94004	1.18657	1.33823	1.28794	0.722086	1.70489	1.13987
6614	7.61	1086.32	Pos	Tier 3	CoA 21:6	2.55		CoA		7.82086	51.5164	0.869194	0.784523	1.51922	0.808175	0.890264	0.928427	1.56228	0.984264	1.58613	0.705338	1.25351	1.1219	0.714731	1.20816	1.4248	0.99723	0.805465	0.934279	0.837318	0.909803	1.89363	1.39842	0.62847	0.770255	0.803163	0.861816	0.796359	2.30646	2.91074	3.23399	0.884761	1.09518	2.36911	2.17422	2.50491	2.13019	1.49712	2.03226
6624	7.63	707.542	Pos	Tier 3	HexCer 31:1;O4	0.54		HexCer		5.14954	72.5357	1.03281	0.773651	0.73066	1.91367	1.81508	1.16878	0.413235	1.41872	0.307977	1.82008	0.424203	1.47032	1.62415	0.812013	0.410475	0.774455	1.25315	0.540867	1.31705	1.57065	0.33401	0.754457	0.686291	1.18351	1.55246	1.56752	2.66982	0.35877	0.414803	0.522247	1.25229	0.272201	0.70667	0.46401	0.376836	0.340407	0.412448	0.441048
6641	7.63	711.366	Pos	Tier 3	PA 35:9;O	4.05		PA		7.59287	38.8085	0.73523	0.498456	1.60275	0.485798	3.25677	1.36664	1.10634	0.930479	0.783678	0.620794	0.72084	0.968571	0.7929	0.887788	0.561659	0.69188	0.881933	0.685935	1.9061	1.33534	0.829356	1.51288	1.10357	0.582923	1.50784	1.20756	0.559282	1.63349	1.62044	1.29652	1.24544	0.755397	0.937312	0.691858	1.52819	1.16624	0.682389	0.854311
6648	7.62	712.564	Pos	Tier 3	CerP 39:0;O2	2.98		CerP	LPC O-31:1 | LPE O-34:1	8.32471	13.8456	1.01039	1.23044	0.887503	1.06775	1.24964	0.88002	1.06471	1.1272	1.10568	0.897744	1.10214	0.881576	0.92134	1.02579	1.32267	1.08827	1.09248	0.952915	0.797224	1.05153	1.05242	1.00838	0.78943	0.97909	0.848543	1.02463	0.783476	1.1547	0.995088	1.35271	1.13564	0.976498	0.90734	1.32573	1.14958	0.977035	1.25888	1.11751
6650	7.63	714.569	Pos	Tier 3	TG 41:6	3.85		TG	ACer 44:6;O4 | TG O-41:7;O | Cer 44:6;O6 | ACer 44:5;O5	11.3046	46.0108	0.580426	0.473797	0.671258	0.840015	0.858924	0.707576	1.21332	0.787643	1.05178	0.586671	2.57577	0.605232	0.66868	0.4505	1.14202	0.518053	1.09242	0.926614	0.5708	0.796517	0.827786	0.774183	1.22516	0.708237	0.675372	1.78421	1.0588	1.95485	2.04656	1.27479	1.1737	1.00347	1.34193	1.32196	1.60603	1.05788	1.53596	1.01628
6652	7.63	757.549	Pos	Tier 3	SM 34:1;O4	3.25		SM	PE-Cer 37:1;O4	5.34652	29.226	0.738464	0.850778	1.16113	0.859055	0.564929	2.10954	0.814127	0.593346	1.03891	0.869106	1.60265	1.18156	1.00868	0.560136	1.02019	0.492813	1.3662	1.09591	0.756304	0.934715	1.22279	0.994098	1.52171	1.36457	0.920184	1.04574	0.652373	1.29444	1.10893	1.11735	0.773394	0.88803	0.809152	1.13748	1.14552	0.747872	0.894338	0.938677
6653	7.62	782.644	Pos	Tier 3	CerP 44:0;O2	5.83		CerP		6.00178	28.222	0.93729	0.789701	0.946129	0.998332	1.63366	0.984948	0.834511	1.13469	0.890971	0.954669	0.896083	0.678254	0.840392	0.914401	0.885738	1.4285	0.95783	0.907373	1.20744	1.24544	0.839268	1.14883	0.716992	1.04225	1.1274	1.03904	0.628319	1.11972	1.07376	1.4103	1.77235	0.656763	1.33606	1.00593	0.92752	0.924999	1.02287	0.651979
6654	7.62	783.648	Pos	Tier 3	TG 45:2	0.68		TG	TG O-45:3;O | HexCer 39:3;O2	15.0459	87.867	0.268266	0.657579	1.03149	0.777197	0.418793	0.523371	0.253052	1.08349	0.297164	0.649176	0.288992	0.657524	0.973085	0.535168	0.451548	0.618357	0.23447	0.581372	0.645244	0.289281	0.326031	0.441951	0.380759	0.21915	0.249598	1.24508	1.04711	0.750646	0.287745	1.09601	0.230154	1.24514	0.325351	0.382544	0.372133	0.372977	0.302842	0.837053
6672	7.66	704.523	Pos	Tier 3	PC 30:1	1.27		PC	PE 33:0 | PE 33:1 | PA 35:2 | PC O-30:2;O | LPC 30:2;O | CerP 38:2;O4 | PE O-33:2;O | PA O-35:3;O | CerP 38:1;O5	3.3813	15.8366	1.13859	1.0102	0.703119	1.01062	1.31595	0.827481	0.909196	1.1481	1.10208	1.16001	1.20002	1.00532	0.898491	1.03926	1.48007	0.793504	0.858714	1.01221	0.743431	1.14708	0.779778	0.91615	0.665958	0.990903	1.08364	1.27451	0.984212	1.05274	0.920211	1.16788	1.02965	1.04749	1.18687	1.23362	1.05096	1.20973	1.20894	1.0909
6681	7.62	710.404	Pos	Tier 3	PE 30:4;O2	5.29		PE	PS 31:6 | PG 31:8 | PS O-31:7;O | PI-Cer 31:6;O2 | PS 29:3 | PS O-29:4;O | CerP 35:5;O6	6.39603	14.1087	1.1831	1.00538	0.955889	1.06792	1.17127	0.831682	1.00968	1.03696	1.1914	1.21114	0.879752	0.945074	0.905778	1.20607	1.38081	1.01275	0.837073	1.18838	1.02522	1.03563	0.978437	0.933739	0.866941	0.988502	1.04741	1.02844	1.16798	0.999129	1.0722	0.955299	1.03435	1.00664	1.14081	1.09741	1.14561	1.31242	1.14388	1.08361
6687	7.63	755.543	Pos	Tier 3	HexCer 35:5;O4	1.58		HexCer		8.0007	20.2094	0.955802	0.970034	0.915721	1.27308	1.04779	1.31763	0.946739	0.88773	1.00013	1.26148	1.04279	0.986564	0.975087	0.980039	0.885129	0.726231	0.745746	0.998855	1.30674	0.936402	1.12944	1.43858	0.834648	0.935706	0.861498	1.38539	1.04674	0.848988	1.10931	0.990128	0.924648	0.839984	1.26473	0.774828	1.328	1.03029	1.02466	1.20822
6689	7.65	812.655	Pos	Tier 3	PE O-42:3	3.31		PE	PR 54:13;O4 | PC O-39:3 | PA O-44:4	7.24507	36.0599	1.10153	0.801798	1.29454	0.552681	0.827636	0.769603	1.42321	0.996763	1.34329	0.392287	1.31721	0.913112	0.659323	1.13892	1.33779	1.4521	1.15787	1.35964	0.852031	1.24301	1.74661	1.1565	0.983358	0.903706	0.820545	0.270012	0.682354	1.56462	1.27061	1.24619	0.769819	2.10449	1.17092	1.82935	1.57877	2.0331	1.72941	1.79551
6707	7.67	734.546	Pos	Tier 3	LPC O-33:4	0.61		LPC	CerP 41:3;O2	9.45476	20.0749	1.37925	0.678524	0.952893	0.614156	1.02177	0.733386	1.06903	1.15498	1.01027	1.00576	0.864579	0.853712	0.936984	1.15865	1.30209	1.17408	1.03137	1.09716	0.937667	1.19285	1.04745	0.887667	0.736655	0.945377	1.03884	1.06258	1.16009	1.0225	0.969867	0.937789	1.02136	1.2566	1.06696	1.28956	1.1348	1.35577	1.32048	1.36538
6708	7.68	799.525	Pos	Tier 3	PA 42:6	0.26		PA	SM 37:6;O6 | PE-Cer 40:6;O6 | PA O-42:7;O | SM 35:3;O6 | PE-Cer 38:3;O6	4.99594	32.634	1.2058	1.2531	0.909968	1.38168	0.812657	1.0936	0.611667	1.10827	0.724192	1.38791	0.487071	0.765345	1.39668	0.892645	0.774823	0.901324	0.923389	0.733518	1.17352	0.99464	0.578835	0.796263	0.719276	0.994136	1.2934	1.44484	1.10329	0.874817	0.722575	1.12887	1.41959	0.597263	0.912628	0.757118	0.529802	0.4874	0.680653	0.577477
6715	7.64	878.579	Pos	Tier 3	PI 36:3	3.91		PI	PI O-36:4;O | PI-Cer 39:3;O4 | PI-Cer 39:2;O5	9.16241	47.2849	1.01233	0.889811	0.867565	1.09613	1.11683	0.748073	1.12343	1.78009	1.00234	1.5381	0.922528	0.871521	1.6537	1.21664	1.45554	3.72461	1.09077	1.19508	1.64735	1.08351	1.30818	1.49758	0.840884	1.91786	0.952674	1.06459	1.14504	0.973286	1.0341	1.54344	3.74203	1.33859	0.986068	1.22261	0.925182	1.11045	1.61846	1.19805
6716	7.64	879.582	Pos	Tier 3	Hex2Cer 32:3;O4	3.61		HexCer		24.395	161.647	1.78662	3.86691	2.25448	24.7642	27.9234	1.53424	0.367416	2.9582	0.456924	0.651574	1.647	2.84988	1.00458	0.346962	0.765922	1.22412	7.5516	0.907649	0.558243	0.945037	0.643448	0.715338	1.67002	1.14139	1.57499	1.40252	0.892242	3.24374	1.06666	1.28777	1.36896	1.59679	1.02297	1.66017	1.72607	1.61282	0.370202	0.657204
6730	7.68	703.567	Pos	Tier 3	PA O-37:1	4.31		PA	LPG O-34:1	14.1146	43.4349	0.909648	0.708231	0.860573	1.57121	1.69271	1.60769	1.12815	1.66268	1.21558	0.866589	0.955713	1.32422	3.90405	1.35445	1.33024	1.37571	0.895468	1.01592	1.7161	0.653706	0.649124	1.3752	2.03688	0.904809	1.09486	1.20071	3.0099	0.541894	1.09277	0.618143	0.9239	1.05377	0.989095	0.979502	0.625286	0.644523	1.04306	0.631235
6731	7.68	704.569	Pos	Tier 3	TG 36:0;O3	2.98		TG	HexCer 33:0;O3 | FA 39:0;O7;N	5.39467	68.1063	1.05382	0.534079	0.962842	1.33344	1.57767	0.914303	0.333306	2.33765	0.242673	1.18115	0.169818	1.73697	2.16439	2.42526	0.242155	1.04978	1.28504	0.419771	1.43255	0.698541	0.378593	0.27427	0.550337	0.956986	1.04785	0.884389	2.23752	0.319015	0.364175	0.530239	0.902779	0.450179	0.448943	0.613672	0.421776	0.253091	0.430474	0.354419
6740	7.69	798.519	Pos	Tier 3	SHexCer 37:4;O2	0.81		SHexCer		5.75125	38.4335	0.843354	1.4568	1.69555	1.2811	0.324721	1.40012	1.2889	0.855485	0.659124	1.38366	0.437524	2.00222	1.73899	0.938974	0.455108	1.47296	1.11217	0.927691	1.11443	0.880713	0.983707	1.29121	1.07912	1.47527	1.70216	0.984419	1.44622	0.525481	0.788498	0.74328	1.18396	0.736301	0.55411	0.742661	0.831863	0.601166	0.547987	0.882415
6756	7.68	641.492	Pos	Tier 3	LPA O-34:4	2.13		LPA		14.3292	67.6243	1.02953	0.678035	1.24298	1.47219	1.19531	1.08544	0.506856	2.44549	0.406864	1.59334	0.305449	1.84113	1.96381	2.99756	1.16201	2.18691	1.15467	0.774607	2.04648	1.51055	0.878123	0.763636	0.847242	1.21154	1.11633	1.16581	1.79238	0.240226	0.925695	0.681726	0.973704	0.458416	0.26718	0.704558	0.46267	0.28294	1.11877	0.443792
6761	7.7	727.539	Pos	Tier 3	PE-Cer 36:1;O3	4.61		PE-Cer	MGDG 32:2 | SM 35:4;O3 | PE-Cer 38:4;O3 | SM 33:1;O3 | SM 35:3;O4	6.10202	25.2911	0.798874	1.08156	0.837393	0.63009	1.13115	1.07481	0.729184	1.22022	0.98344	0.836773	1.16708	0.654443	1.15381	1.10837	1.02075	1.0413	0.953311	0.811362	0.828696	0.849644	0.995358	0.868391	1.11571	0.804221	0.988887	0.770445	0.939263	0.983874	0.944398	1.08688	1.03751	1.21181	1.58048	0.949294	1.00487	1.26123	0.912229	1.13107
6783	7.74	746.505	Pos	Tier 3	HexCer 31:0;O6	3.13		HexCer		7.13406	45.2994	1.15739	2.35166	1.57394	0.984956	0.446666	2.06571	1.0963	0.766595	1.62532	1.05191	3.89325	1.48093	2.09959	0.71977	1.55639	0.84484	1.71826	1.35747	0.78906	0.906005	2.28455	1.14009	1.53494	1.40775	0.886177	1.40251	0.936223	1.42094	0.800001	1.28831	0.61679	1.38815	0.710918	1.55001	1.47233	0.719186	1.05812	1.18171
6788	7.73	759.614	Pos	Tier 3	ST 47:2;O7	0.82		ST	HexCer 36:2;O3 | TG 42:1;O | TG O-42:2;O2	6.78432	72.8137	0.843817	0.569632	0.837769	1.84982	1.41755	2.4575	0.818671	0.619501	0.381952	0.682423	0.274594	1.4869	1.43531	1.44629	0.292927	0.595429	1.02899	0.894161	1.24848	0.838848	0.748666	1.94663	0.481005	1.39858	0.638245	0.603785	0.970706	0.394992	0.469789	0.411735	0.462116	0.318592	0.363393	0.462961	0.965998	0.330173	0.819441	0.375904
6789	7.71	766.602	Pos	Tier 3	TG 45:8	5.8		TG	TG O-45:9;O	11.1232	246.031	1.52103	3.44678	0.877838	1.31246	1.83009	0.6588	1.42403	1.0578	1.19043	0.905741	0.823081	0.838662	0.955864	1.11125	1.27617	1.2143	0.739136	1.08796	0.902437	1.13377	1.08121	0.958477	0.88976	2.86051	0.757254	1.118	1.36296	0.822424	0.872586	0.912672	1.06575	1.46245	1.05349	1.25988	1.22669	1.06132	1.22625	1.23095
6791	7.73	773.554	Pos	Tier 3	HexCer 35:4;O5	1.77		HexCer		27.1697	29.7428	1.41135	0.842134	1.14241	0.8797	1.10477	0.60761	0.988019	0.843055	0.918029	0.997759	0.71286	0.550513	0.6144	0.99963	0.821515	1.03818	0.616273	1.58564	1.23503	0.801726	0.792589	0.798328	0.490383	0.895453	1.10136	0.917586	0.803692	0.886481	0.913455	0.826155	1.40843	1.06205	1.76623	1.05699	1.04806	2.07101	0.985303	0.858484
6792	7.73	792.542	Pos	Tier 3	TG 45:11;O2	1.26		TG	TG O-45:12;O3 | PG 35:3;O | PS 35:1;O | PI-Cer 35:2;O2 | PI-Cer 35:1;O3	12.5015	116.137	1.88211	1.06862	0.900093	0.603913	0.865112	1.23895	0.132239	1.37949	1.82933	0.351535	0.373132	0.323753	0.287832	0.693732	0.674883	0.685586	1.45679	0.329617	0.385701	0.741774	0.150525	0.254909	1.08806	1.56445	1.74227	0.50797	0.915153	0.202984	1.26159	0.10654	0.77247	0.127486	0.0488034	0.423809	0.091576	0.0682533	0.20156	0.147161
6794	7.73	831.576	Pos	Tier 3	PI O-36:2	1.23		PI	PG 39:3;O | PG 37:0;O | LPI O-34:1	5.46337	18.0311	0.926536	1.27153	1.00847	0.984395	0.707963	1.31005	0.783255	1.04105	1.04418	1.29781	1.04957	1.31435	1.65765	0.843347	1.08083	0.967003	1.08779	0.907569	1.06733	1.1129	1.0005	0.88879	1.1368	1.27679	1.06875	0.988496	1.11073	0.92541	0.950162	0.946188	0.824596	0.826765	0.768311	0.883338	0.843484	0.782152	0.912329	0.798287
6801	7.74	726.506	Pos	Tier 3	PC 30:1	2.21		PC	PE 33:0 | PE 33:1 | PC O-30:2;O | LPC 30:2;O | CerP 38:2;O4 | PE O-33:2;O	8.13156	55.4754	1.58395	1.06349	1.00072	1.30351	0.150586	0.710878	1.76781	2.16152	1.68582	2.76994	1.26722	1.64241	1.78658	1.69426	2.4577	2.12586	1.29088	1.7448	1.20892	1.31261	2.03416	1.89139	0.568398	1.48555	0.914166	1.42953	1.45324	0.918549	1.06194	1.47554	2.4777	1.78061	0.798847	2.28555	1.72019	1.57687	2.62899	2.14519
6804	7.72	791.53	Pos	Tier 3	Hex2Cer 28:3;O2	4.58		HexCer		9.77521	38.9042	0.538873	0.506283	0.986237	0.788567	0.811811	0.970176	0.608877	0.493633	1.13927	1.26143	0.843789	0.998514	0.826217	0.824765	0.633595	0.67582	1.79137	0.925688	1.17014	0.817117	0.610833	0.921758	1.14216	0.716217	0.966609	0.96831	0.642802	0.502594	1.21499	0.839579	1.459	0.50926	0.590652	0.410967	0.860161	0.621402	0.713845	0.692401
6809	7.75	853.558	Pos	Tier 3	PI-Cer 36:3;O4	4.2		PI-Cer	PG 39:3;O	5.45422	61.5502	0.642724	0.77462	0.839359	1.42714	1.15642	1.21915	0.928298	0.904537	0.530796	0.985227	0.38262	1.35723	2.51441	0.717749	0.415549	0.71591	0.624009	0.849485	1.47331	0.529213	0.71523	1.36943	1.23958	0.804056	0.809051	0.631663	1.50573	0.952331	1.13554	0.811246	0.688816	1.35927	0.936628	0.77786	0.918063	1.07843	1.01566	1.00687
6815	7.75	296.258	Pos	Tier 3	SPB 16:0;O2	6.2		SPB		10.0203	66.2456	1.16186	0.496209	0.848504	1.74822	1.37731	0.916057	0.35756	1.67069	0.328803	1.8405	1.05725	1.62894	1.92024	0.983938	0.44402	0.670128	1.68978	0.613676	1.3239	0.907076	0.372878	0.534696	0.592689	0.923976	1.28681	1.02424	2.98693	0.531287	0.509528	0.669717	0.92475	0.534768	0.516415	0.532244	0.377354	0.449261	0.424282	0.708487
6822	7.78	792.486	Pos	Tier 3	PS 37:7	5.79		PS	PG 37:9 | PS O-37:8;O | PG O-37:10;O	10.4425	40.4959	0.586305	0.657042	0.939289	1.02746	0.748361	0.805681	0.700087	0.491787	1.09571	1.11411	0.933832	0.858832	0.838737	0.776251	0.542453	0.687594	1.74403	0.935526	1.31005	0.642787	0.595391	0.766407	1.03278	0.628035	0.998404	1.05744	0.576607	0.635854	1.11114	0.663132	1.36532	0.566395	0.770216	0.475003	0.825213	0.596595	0.669566	0.678924
6823	7.77	793.49	Pos	Tier 3	PI 31:2	4.53		PI	PI O-31:3;O | PI 31:1;O	6.65642	33.64	0.621624	0.738882	0.697426	1.30617	0.557727	1.51656	1.34095	0.848973	0.893505	0.983593	1.00633	1.21792	0.709553	0.408039	1.51773	0.355337	0.837131	1.2896	0.56938	1.05772	0.624912	0.757024	2.63099	1.1661	1.22538	1.32643	1.08626	1.22508	1.17222	0.898813	0.985979	0.89813	1.63238	0.838347	1.01284	0.867269	1.05381	1.10378
6827	7.77	798.563	Pos	Tier 3	PS O-36:1	1.19		PS	PC 34:1;O | CerP 42:2;O5 | PE 37:1;O	8.41643	28.9097	0.641899	1.02208	0.907333	0.688009	0.511375	0.834832	1.25303	0.764915	1.06863	0.993559	1.66345	0.609983	1.49514	0.645631	0.588167	0.783865	0.483697	0.93881	0.936251	0.43617	1.17274	1.31201	0.824032	1.19359	0.928943	1.0757	1.39816	1.31717	1.14274	1.11624	1.19333	1.21799	1.12556	1.17637	1.27537	1.32081	1.02757	1.53882
6828	7.75	803.608	Pos	Tier 3	SM 42:6;O3	2.44		SM	SM 40:4;O2 | PE-Cer 43:4;O2	5.92542	34.3257	0.91906	1.69613	1.15514	0.889294	0.496207	1.60678	0.984874	0.856732	1.18002	0.985791	1.24472	1.12305	1.30703	0.54007	1.61733	0.812785	1.01737	0.969503	0.821014	0.747536	1.20062	1.41084	1.03709	1.03725	0.786398	1.75521	0.367391	1.7253	1.02621	1.0312	0.85668	1.39866	1.17672	0.839158	0.934536	0.854493	1.00754	1.01735
6834	7.75	888.627	Pos	Tier 3	SHexCer 42:2;O3	4.6		SHexCer	SHexCer 42:3;O2	6.05241	46.3952	0.63749	0.595585	0.741177	0.595386	0.293397	1.2728	1.06744	0.481796	0.775556	1.011	0.514875	0.645962	0.525927	0.679256	0.4681	0.740398	1.30741	0.930779	0.869984	0.638217	0.672954	1.72412	1.4992	1.0684	0.690011	0.488974	0.82664	1.4305	1.04101	0.668543	0.735705	0.855899	1.47725	1.03011	1.31664	0.911876	1.21771	1.10212
6835	7.73	890.58	Pos	Tier 3	PI 37:4	5.05		PI	PI-Cer 40:4;O4 | PI-Cer 40:3;O5 | PI O-37:5;O	16.9006	30.2462	0.68354	0.875025	0.886413	0.844498	0.540806	1.80071	0.903461	0.804802	0.620731	0.669726	1.81666	0.761641	0.951881	0.664424	0.66473	0.886945	0.775621	0.789497	0.821334	0.830549	1.11622	1.05403	0.817584	1.25216	0.776301	2.1265	0.712645	1.39207	0.971607	0.898524	0.629835	1.33898	0.914509	1.05677	0.643231	0.824265	0.572053	0.977901
6842	7.78	698.5	Pos	Tier 3	TG 39:8;O	2.15		TG	PG 29:0 | TG O-39:9;O2 | CerP 35:0;O6 | BMP 29:0 | Cer 40:6;O6 | PG O-29:1;O	6.36487	198.557	0.907392	0.233995	0.420405	0.200114	1.21901	0.9166	0.306041	0.213346	0.178116	1.10865	0.547707	0.293454	0.436183	1.31683	0.536889	1.17369	0.510663	0.500321	0.955292	0.239158	0.491168	2.04447	0.594738	0.312386	0.408053	0.761018	0.470062	0.327417	0.458894	0.220126	0.50844	0.387047	0.500362	0.190355	0.508579	0.281181	0.343568	0.352765
6843	7.78	699.504	Pos	Tier 3	HexCer 28:0;O6	5.42		HexCer		8.67667	60.1755	0.589042	0.80195	1.01118	0.652798	0.5349	0.861827	0.55886	1.06624	0.559581	1.30196	0.497826	0.437299	1.14806	1.10506	0.776868	1.36156	0.73754	0.960148	1.58421	1.19158	0.64663	1.04927	0.30014	0.959254	0.835422	1.19191	1.37429	0.791703	0.714497	1.10832	1.87879	0.656889	0.88387	0.755149	0.672843	0.940976	0.568105	0.701909
6845	7.78	775.57	Pos	Tier 3	TG 41:2;O3	0.82		TG	HexCer 35:3;O5	11.2945	47.3071	0.511998	1.73418	0.579607	0.678393	0.398933	2.16306	0.511165	0.563234	2.05134	0.980914	2.28488	0.639372	1.45735	0.632652	1.05916	0.890869	0.58971	1.48119	0.537053	0.579507	0.64571	0.544469	3.38198	1.5879	0.747657	0.920719	1.07984	0.624913	1.15573	1.38663	0.472566	1.13171	0.762995	1.3349	1.37396	0.970962	0.720988	0.63599
6854	7.8	839.614	Pos	Tier 3	PG O-40:2	0.46		PG	PI-Cer 37:1;O2 | PA 43:1;O	8.35214	10.0303	0.96459	1.11542	0.82401	1.12146	1.15742	0.857673	0.92924	1.04529	1.04733	1.05236	0.904002	0.831034	0.81618	1.00751	1.32699	0.896655	0.944976	0.974264	0.915522	1.10091	0.90495	1.07184	0.8753	1.15842	1.09892	0.915899	0.976436	1.15241	1.05605	1.0596	1.03741	0.94961	1.11061	1.19065	1.08117	1.05011	1.15154	0.872224
6868	7.82	870.528	Pos	Tier 3	PS 41:7	2.4		PS	SHexCer 36:2;O6 | PS O-41:8;O	6.34033	89.0631	0.758206	0.518607	1.10178	1.67415	0.129743	3.57252	0.608359	1.03782	0.290255	2.30567	0.253902	1.83521	2.44434	1.61203	0.200314	1.71731	1.20863	0.433102	1.55568	0.758052	0.830853	1.86174	0.472768	1.69556	0.596573	0.356073	1.16817	0.353376	0.391913	0.339299	0.392477	0.20885	0.299729	0.485375	0.825051	0.347176	0.699966	0.525685
6882	7.83	781.56	Pos	Tier 3	PG 35:0;O	1.06		PG	TG 43:5;O2 | TG O-43:6;O3 | HexCer 37:6;O4	10.8586	29.8292	0.694677	1.34554	0.79445	0.830295	0.467608	1.33041	1.11744	0.756522	1.11888	1.58163	1.18798	0.685074	1.3464	1.17548	0.712307	1.18476	0.82176	0.700272	0.841019	0.515955	1.10098	2.10168	1.09569	1.09122	0.854809	0.7522	1.03724	1.43429	1.32343	0.947724	0.996045	1.00719	1.07132	0.866354	1.47987	0.869732	1.22378	1.01285
6899	7.84	678.48	Pos	Tier 3	HexCer 29:1;O5	1.99		HexCer	HexCer 29:0;O6	10.6914	14.8422	1.06358	1.06072	1.12987	1.14482	1.67527	0.871946	0.959714	1.12236	1.09623	0.917512	1.17241	0.831605	0.891099	0.960723	1.09776	0.941443	0.926618	1.00907	0.981182	1.05318	0.860736	0.770237	0.886066	0.958614	1.06658	1.08564	0.85068	1.18866	1.15055	1.25056	1.06042	1.04322	0.977874	1.33399	1.2036	1.10812	0.983482	1.01992
6905	7.85	805.56	Pos	Tier 3	PG 37:2;O	1.18		PG	PI O-34:1 | TG 45:7;O2 | LPI O-34:3 | TG O-45:8;O3 | LPI 34:1 | LPI O-34:2;O	6.37905	55.899	1.11808	1.67065	2.72319	0.853602	0.224792	2.72202	0.854716	1.17236	0.999253	1.50036	0.422439	1.75073	4.08357	1.43215	0.746494	1.57573	1.28789	1.26891	1.88376	0.944271	2.24997	1.205	1.99251	1.54857	0.958892	0.578988	0.85665	1.06623	0.824071	0.648468	0.628246	1.24532	0.486175	0.803043	0.578898	0.780851	0.672756	0.958025
6927	7.91	327.2	Pos	Tier 3	ST 21:4;O4	13.55		ST	ST 21:5;O3	16.1942	37.2218	0.595169	0.645097	0.941979	0.835583	1.07371	0.590878	0.619203	0.630653	0.967768	0.678176	1.02849	0.616393	0.750772	0.763746	0.708418	0.766129	1.73673	0.988579	1.10539	0.996056	0.665455	0.641752	0.86503	0.735953	0.995202	0.903632	0.781858	0.795128	0.992233	0.887833	1.17551	0.745878	0.830117	0.673501	0.815839	0.792815	0.816694	0.743408
6942	7.89	742.54	Pos	Tier 3	PC 33:3	2.32		PC	PE 36:3 | PA 38:4 | PC 31:0 | PC O-33:4;O | PE 34:0 | PE-NMe2 32:0 | LPC 33:4;O | PE O-36:4;O | PA O-38:5;O | CerP 41:4;O4 | PC O-31:1;O | CerP 41:3;O5 | LPC 31:1;O | LPE 34:1;O | PE O-34:1;O | CerP 39:1;O4	4.28608	39.3618	0.637118	1.2031	1.14252	1.1136	0.322499	1.75442	1.0037	0.532905	0.696432	0.847542	0.785358	0.963109	1.65224	0.784762	0.470301	1.31841	1.39388	0.742772	1.21378	0.658721	0.848808	1.87556	1.6472	1.32423	1.16961	0.839433	1.23534	0.817731	1.02248	0.619798	0.895525	0.786228	0.726341	0.711597	0.820345	0.655448	0.657696	0.832569
6958	7.89	857.593	Pos	Tier 3	PI O-38:3	2.63		PI	PG 41:4;O | PG 39:1;O	7.69841	63.3444	0.656883	0.438074	1.16188	0.57154	0.141935	2.09802	0.763716	0.65277	0.380472	1.02764	0.114165	1.48927	1.5964	0.845045	0.308647	1.11987	1.2027	0.637451	1.2963	0.261592	0.6219	1.68959	1.15755	1.48474	0.704756	0.257336	0.780589	0.921897	1.02911	0.477168	0.751202	1.36036	0.584201	0.714529	0.536663	0.564415	0.7202	0.884878
6973	7.9	431.377	Pos	Tier 3	MG 22:0;O	8.24		MG	DG O-22:0;O | FA 25:0;O3	7.4182	22.9599	0.93701	1.16911	1.41533	0.699661	1.37977	1.57312	1.18342	0.625543	1.43448	0.617284	0.969763	0.912871	1.05716	0.915952	0.89501	0.899112	1.50262	0.839527	0.984263	1.08415	1.04073	1.49889	1.84027	0.755617	1.57716	0.991952	0.677072	1.01941	0.988799	1.0951	1.0316	0.834585	0.787384	0.942544	1.19989	0.888527	0.987102	1.27892
6982	7.96	553.39	Pos	Tier 3	ST 29:4;O;Hex	2		ST	DG 32:8 | DG O-32:9;O | DG 32:7;O | DG O-32:8;O2 | MG 30:6;O | DG 30:5 | TG O-30:5 | DG O-30:6;O | NAT 25:1;O3 | PA O-25:0;O | FA 33:6;O3	8.02249	39.0043	0.741822	1.07184	0.733536	0.877002	0.476586	1.98657	1.32024	0.793286	1.27847	0.852595	1.51393	1	1.6922	0.505647	1.36487	0.305335	1.10728	1.44805	0.550489	1.1498	0.646374	1.00343	2.63477	0.983692	1.13158	1.52303	0.879273	0.901678	1.72056	0.904021	1.01147	0.744136	0.931394	0.863495	0.986261	0.741159	0.916062	1.22465
6988	7.92	800.529	Pos	Tier 3	PI 30:0	1.2		PI	HexCer 38:6;O4 | PI-Cer 33:0;O4 | PI O-30:1;O	11.8812	19.7639	1.47856	1.0328	0.852307	0.887899	1.48675	0.8369	0.98592	1.12341	1.18934	1.05503	1.02792	0.921229	0.556678	1.3016	1.41103	1.12466	0.867432	1.17042	0.707017	1.32139	1.10081	0.960321	0.80489	1.00268	1.06782	0.807699	1.01637	0.962303	0.96948	1.01463	1.18252	1.22867	1.02464	1.42375	1.15044	1.40423	1.08382	1.1727
6998	7.97	432.28	Pos	Tier 3	ST 22:0;O2;S	4.3		ST		9.31661	17.2505	1.57659	1.13499	0.963048	1.10904	1.27942	0.774766	1.01433	1.18962	0.972876	1.05721	1.22705	0.918132	0.890901	1.2022	1.26391	1.15279	1.12858	0.967082	0.957866	1.24964	1.09732	0.856467	0.670882	0.935911	1.08426	1.20861	1.06296	1.12283	0.789971	1.24674	1.40988	1.18149	1.17069	1.39763	1.10179	1.2582	1.28361	1.24963
7018	7.99	376.297	Pos	Tier 3	NA 22:3;O2;N2	3.37		NA		8.03889	9.99258	1.01631	0.941549	1.19259	0.864703	0.723163	1.10954	0.995124	1.03867	0.954671	0.975428	0.908367	1.23233	1.3015	0.971296	1.06458	1.09178	1.01189	1.01574	1.04061	1.2115	1.23378	1.03416	1.01662	1.20316	1.12641	0.869111	1.01231	0.892586	0.875923	0.935559	1.03512	1.07435	0.856407	1.07695	0.876829	0.925561	0.874092	0.983239
7027	7.99	731.542	Pos	Tier 3	HexCer 33:3;O4	1.03		HexCer		5.23581	37.3271	0.588609	0.710777	0.914871	0.810916	1.0206	0.582144	0.655813	0.552976	1.05503	0.865488	1.07267	0.675662	0.764097	0.710148	0.785051	0.800499	1.87255	0.803258	1.15027	0.899518	0.668789	0.612069	0.999323	0.655137	0.889835	1.09679	0.712162	0.71625	0.988882	0.979163	1.20127	0.682904	0.777808	0.570602	0.797884	0.802235	0.72551	0.71138
7028	7.99	732.545	Pos	Tier 3	TG 40:6;O2	6.07		TG	HexCer 37:6;O2 | TG O-40:7;O3 | HexCer 37:5;O3 | ACer 43:6;O6	5.02508	33.0528	0.98083	0.964516	0.995303	0.731528	1.32801	0.829057	1.4155	0.952531	1.30617	0.5356	1.33145	0.993074	0.776505	0.861946	1.40305	0.949877	0.981691	1.30031	0.799491	0.815948	1.22872	1.02502	1.16235	0.719772	0.867953	0.570187	0.658336	1.27132	1.76795	1.09886	0.648463	1.45032	1.00943	1.45643	1.33981	1.42197	0.822313	1.57109
7037	8	821.515	Pos	Tier 3	PI-Cer 31:0;O6	1.43		PI-Cer	PG O-43:12	8.39037	20.1007	0.892044	1.09564	0.66362	0.949625	0.639132	1.00773	0.908513	0.781901	0.969796	1.05771	0.642062	0.81989	0.87136	1.1528	0.700457	1.05249	1.03077	0.84902	0.833501	0.887937	1.05302	1.51191	0.833212	1.08269	1.02183	0.510773	0.88438	1.02911	1.00166	0.908851	1.12367	0.861488	0.909033	1.07333	1.01191	1.0755	1.05678	1.11784
7048	8.01	793.56	Pos	Tier 3	TG 44:6;O2	1.28		TG	PG 36:1;O | PI O-33:0 | TG O-44:7;O3	8.56541	28.1377	0.749256	1.43477	1.36377	1.25824	1.01351	1.2029	1.39477	1.63293	0.980024	0.541473	1.26813	2.07489	1.46172	1.0918	1.21248	1.24237	1.47796	0.926968	1.41344	1.11345	0.858352	1.23877	1.59803	0.974202	0.833896	0.935374	0.721757	0.760227	1.05342	1.06017	0.756426	0.922084	0.934464	0.714577	0.941145	0.791775	0.855081	0.89887
7053	8	888.5	Pos	Tier 3	Hex2Cer 32:6;O6	5.14		HexCer		9.3215	24.2499	1.18268	1.08063	0.85145	1.17459	0.88651	0.712619	0.906441	1.52781	1.65137	1.17376	1.14514	0.929317	0.955187	1.08107	1.81073	1.27498	0.963618	1.25393	0.898806	1.45589	1.21657	0.828085	0.787274	1.0798	1.13599	0.904461	1.63065	1.15304	0.862397	1.32714	1.11913	1.15087	1.14726	1.47754	1.02588	1.64289	1.10447	1.21027
7063	8.04	622.381	Pos	Tier 3	ST 24:0;O7;Hex	2.01		ST		9.34572	80.214	0.592404	0.725584	1.00757	0.679883	7.57764	0.991228	0.706868	0.862789	0.873034	0.66844	0.70287	0.877084	1.1044	0.640328	0.702039	1.02165	1.31216	1.14709	0.797898	0.732763	0.822983	0.834716	2.18156	0.837203	0.890317	0.689076	0.793167	1.18962	1.43876	0.856856	1.2265	0.941059	1.31531	1.12344	1.18769	1.24432	0.924163	0.878784
7064	8.04	624.38	Pos	Tier 3	ST 30:0;O7;S	4.08		ST		26.4339	34.4799	1.03305	0.443393	1.31561	0.474231	0.571946	0.456281	0.710806	0.786376	0.822315	0.872556	0.398646	0.571436	0.506576	0.859748	1.09032	1.09457	0.527626	1.6378	1.04248	0.629833	0.833195	1.53417	0.564771	1.03203	1.04442	1.08376	0.903167	1.20801	0.975355	0.540911	1.20197	1.06894	1.44638	0.785029	0.832782	1.57399	0.821153	0.800215
7070	8.02	794.563	Pos	Tier 3	Hex2Cer 29:0;O2	1.18		HexCer		8.50932	86.4775	1.2918	0.896732	0.702823	0.492148	8.33988	1.02464	0.917693	1.05787	1.43913	0.765107	0.936152	0.483457	0.963047	0.864197	0.975226	0.595759	0.894075	1.34846	0.602203	0.816416	0.693619	0.889645	1.67834	0.753221	0.772128	0.573776	1.16894	0.984209	1.30986	0.888559	1.28269	0.998176	1.05417	1.34131	1.49351	1.84255	1.107	1.43112
7072	8	820.511	Pos	Tier 3	PS 37:4	1.89		PS	PS O-37:5;O | CerP 43:6;O6	6.46375	15.5877	1.03926	1.14577	0.8912	0.83955	0.640952	0.854952	0.795413	0.927404	0.887415	0.989526	0.677211	0.716026	0.804938	1.22559	0.702603	1.18054	1.01561	0.972234	0.97655	1.07453	0.937138	1.22195	0.803485	0.967125	1.0902	0.641316	0.928925	0.990335	1.00921	0.951358	1.00406	1.17529	0.974561	1.25203	1.09547	1.11962	0.990495	1.00462
7074	8	889.503	Pos	Tier 3	PG 44:12	4.81		PG		10.0017	37.9303	1.17229	0.984874	0.928641	0.914146	1.08824	0.612069	0.685176	0.561356	0.975632	0.798505	0.989369	0.696907	0.793103	0.796786	0.792639	0.808111	1.67948	0.863532	1.05395	1.02539	0.705378	0.587785	0.827628	0.775809	1.07127	1.0109	0.791587	0.717963	1.1629	0.829168	1.2174	0.77485	0.868695	0.753406	0.754563	0.822381	0.759849	0.712177
7081	8.05	728.58	Pos	Tier 3	Cer 43:4;O5	0.43		Cer	ACer 43:3;O4	27.8866	30.4207	1.3017	1.63703	0.91459	1.33941	1.31834	0.888947	0.905301	0.787067	1.39022	1.3771	1.24036	0.777423	0.891845	1.49949	1.60087	0.857417	0.791585	1.22106	0.856828	0.893327	1.07791	0.917484	0.610884	0.841579	0.9312	0.794165	1.45729	1.02571	1.4991	1.22187	1.08165	0.828327	1.17037	0.882637	1.68616	1.08206	0.970684	0.862929
7082	8.05	729.583	Pos	Tier 3	PA O-39:2	5.8		PA	DG O-44:8	24.3908	41.5564	1.04411	1.8963	1.04888	1.1824	0.999	1.28619	0.987631	0.646873	1.73612	1.27111	1.47934	1.00281	0.778593	1.47916	0.729559	0.757486	0.921538	1.24072	0.970427	0.791958	1.02994	1.24257	1.13059	0.698328	0.876662	1.07262	0.384834	1.02331	1.42174	1.59227	0.93031	0.829103	0.962506	1.05077	1.04008	0.919971	0.939204	0.991796
7083	8	740.551	Pos	Tier 3	TG 42:8;O	6.31		TG	DG 42:9;O2 | TG O-42:9;O2	6.05731	37.7452	0.734741	0.834119	0.764961	0.804627	0.611983	1.33578	1.34272	0.695923	1.32071	0.469277	2.16109	0.812716	1.37796	0.535238	1.22653	0.395767	1.13538	1.24735	0.692628	0.791842	0.8793	1.15844	2.25014	0.998839	0.792122	1.24285	0.511446	1.40702	1.64633	1.02985	0.857324	0.821743	0.762021	1.14751	1.38337	0.933551	1.0839	1.16146
7092	8.01	569.384	Pos	Tier 3	ST 27:2;O;Hex	4.52		ST	TG 30:4 | PG O-22:0 | DG 30:5;O | TG O-30:5;O | ST 29:3;O;GlcA | ST 29:4;O2;Hex | DG 32:8;O | DG O-30:6;O2 | DG O-32:9;O2 | DG 32:7;O2 | ST 29:5;O;Hex | FA 33:6;O4 | ST 22:1;O3;HexNAc | ST 28:2;O7;G	7.32669	44.5995	0.478196	0.494356	0.557602	0.760497	0.49121	1.01981	1.23613	0.697407	0.728756	0.489176	1.44343	1.01596	0.553379	0.426087	1.32072	0.360627	0.787978	0.914887	0.55793	0.554345	0.755123	0.782265	1.5881	1.16982	0.742448	1.07506	0.620987	1.87996	1.01957	0.864168	0.784312	0.911887	1.77691	0.821246	1.34104	1.07438	0.905253	1.05184
7097	8.09	620.502	Pos	Tier 3	CerP 34:0;O2	0.97		CerP	Cer 39:6;O2	19.7651	31.9191	1.10299	1.49482	0.721291	1.61279	1.19384	0.670352	0.934955	0.769747	1.12974	1.54235	1.69145	0.700542	0.78308	1.21413	1.03698	1.12453	0.640425	0.938771	0.765516	0.924634	0.957304	0.916892	0.66946	0.794381	0.936737	0.930396	0.993182	0.851057	1.04109	1.81761	1.12293	1.12902	1.0859	0.892213	1.13807	1.09778	1.02756	0.938662
7126	8.11	902.784	Pos	Tier 3	ST 56:2;O7	3.76		ST	ACer 56:4;O5 | ACer 56:3;O6	8.11778	25.1577	1.08766	0.867696	0.960116	0.961278	1.06823	1.28426	1.27735	1.27298	1.22084	0.742332	0.668308	1.35345	0.88504	0.678513	1.25788	1.05207	1.20361	1.14852	0.746852	1.54082	0.977635	0.901082	1.28889	0.886271	1.58145	0.872945	0.873556	0.811138	1.00773	1.03765	0.864463	1.29255	1.03881	0.964843	0.736581	1.10109	1.27663	1.32331
7135	8.11	546.477	Pos	Tier 3	DG 28:0;O	7.33		DG	Cer 31:0;O5 | DG O-28:1;O2 | FA 31:1;O4	6.29019	63.4368	0.955761	0.845341	0.748488	1.86149	1.32282	0.87283	0.54875	1.41582	0.384257	1.71587	0.417447	0.791964	2.69679	0.822641	0.348186	1.34197	0.715473	0.646205	2.62299	0.79965	0.375926	1.0015	0.954668	0.665277	0.977697	1.13798	2.66561	0.454413	0.406637	0.882454	0.998364	0.365486	0.961521	0.625131	0.529323	0.484183	0.653675	0.464858
7144	8.11	691.528	Pos	Tier 3	DG 40:6	1.5		DG	PA 35:0 | PG O-32:0 | TG O-40:6 | DG O-40:7;O | PA O-35:1;O	8.6639	59.448	1.56265	1.08398	0.995874	1.07078	1.14725	1.02875	0.515846	1.19324	0.618842	2.54891	1.03661	1.04011	2.76604	3.24535	0.431768	2.37632	0.942538	0.750275	1.93807	1.05999	1.38215	0.516153	0.420325	1.01725	1.09606	1.25111	1.50114	0.628016	0.580171	1.17485	1.7665	0.523048	0.691628	1.2462	0.475698	0.731312	1.08622	0.749342
7155	8.15	641.492	Pos	Tier 3	LPA O-34:4	2.04		LPA		12.2123	225.107	10.5393	0.834122	1.15263	0.327932	1.28775	1.54006	0.132747	3.29598	2.13926	0.365208	0.323531	0.428726	0.464163	0.713033	0.791907	0.797661	4.76536	0.302198	0.429922	1.05944	0.243696	0.177883	1.315	8.1337	4.40853	0.64782	0.95554	0.152613	1.25764	0.108776	0.833087	0.13116	0.0794328	0.492939	0.072422	0.0861872	0.156504	0.114417
7156	8.12	753.592	Pos	Tier 3	SM 38:4;O2	2.13		SM	SM 36:1;O2 | SM 38:3;O3 | PE-Cer 41:4;O2 | PE-Cer 39:1;O2	9.34128	16.1288	1.05159	0.952519	1.23854	0.914207	0.60819	1.00096	0.862254	1.09784	0.989312	1.09444	0.96025	0.963671	1.33345	1.24706	1.17284	1.1435	0.834671	0.90459	0.900222	0.906072	1.23372	1.01677	1.22724	1.02805	1.06076	0.713669	1.38566	0.735755	0.795724	0.946759	0.941519	0.861316	0.798849	1.14889	0.894694	1.17451	0.852007	0.552104
7159	8.14	808.579	Pos	Tier 3	Hex2Cer 30:0;O2	0.82		HexCer		13.5251	26.3107	1.27057	1.23104	0.8128	1.23386	0.57396	1.24544	1.00224	1.07622	1.11429	1.46347	1.19297	0.729837	1.1558	1.26249	0.983178	0.967243	0.719994	1.05805	0.933675	1.41123	0.975514	0.752948	0.722541	1.17727	1.17802	0.989684	0.96757	1.29244	0.943001	0.665249	0.682957	0.871957	0.937524	0.990249	0.842029	0.955108	1.05853	0.992717
7162	8.15	851.614	Pos	Tier 3	PI-Cer 38:2;O2	1.8		PI-Cer		6.41826	29.8048	0.71205	1.00244	1.10182	0.865634	0.638425	1.74096	0.950376	0.628174	1.25538	0.720608	1.75926	1.00928	1.18909	0.408364	1.13737	0.74383	1.0702	0.924714	0.883883	0.681408	1.26231	1.17428	1.65406	1.00067	0.92626	2.47829	0.566019	1.33119	1.18839	1.14832	0.856964	1.24825	0.837195	0.885604	0.979594	0.78418	0.72352	0.953536
7164	8.16	865.63	Pos	Tier 3	PG O-42:3	0.85		PG	PI-Cer 39:2;O2 | PA 45:2;O	5.85229	52.4104	0.467416	0.946248	1.04468	0.585231	1.2381	2.71815	0.786515	0.75645	0.553901	0.847813	1.0971	1.15184	1.41893	0.926246	0.969444	0.896525	1.09707	0.823858	1.23349	1.05467	1.11475	2.97232	1.38095	1.24308	1.05078	0.877087	0.862819	0.99104	0.968712	0.709058	0.851342	0.673746	0.989056	0.68915	0.850016	0.604179	0.829047	1.13746
7175	8.15	677.56	Pos	Tier 3	SM 32:0;O2	1.9		SM	PE-Cer 35:0;O2	4.50984	33.5576	0.644062	0.719858	1.44027	0.631466	0.226193	1.64563	1.07482	1.19302	0.881227	0.681839	0.706775	1.38299	1.52307	0.745235	0.730132	0.974846	1.34542	0.896086	1.0274	0.39626	1.34425	1.06699	1.56307	1.45934	0.901238	0.569231	0.537118	1.72233	1.09467	0.86818	0.929327	1.21738	1.0111	1.00919	0.782878	0.902097	0.801161	0.820471
7181	8.16	850.61	Pos	Tier 3	SHexCer 39:1;O2	3.42		SHexCer	SHexCer 39:0;O3	5.03348	51.8394	1.003	0.9386	1.06821	0.826441	1.06633	1.27719	1.58	0.732665	0.675781	0.721637	0.556725	1.5607	1.26598	1.10125	0.351921	1.16187	1.31185	0.741938	2.37606	0.514092	0.703157	1.26773	3.94678	0.568559	0.942357	0.590312	1.66764	0.568222	0.952583	1.14143	0.755037	0.858279	0.977307	0.755981	0.675322	0.427745	1.02004	0.95788
7182	8.16	866.633	Pos	Tier 3	HexCer 41:2;O5	0.11		HexCer		25.402	49.3263	1.11446	1.05569	0.777922	1.97092	3.27023	1.28369	0.709574	1.41716	0.65008	1.86688	0.586764	0.808011	1.57949	0.937255	0.77851	1.32267	1.08696	0.871065	1.25176	1.61176	0.518643	0.959481	1.01175	1.14944	1.43816	1.11837	2.10646	0.531021	0.566298	1.11907	1.47149	0.438039	0.817454	0.78147	0.600118	0.395509	0.643721	0.901817
7183	8.16	896.543	Pos	Tier 3	SHexCer 38:3;O6	3.82		SHexCer	PS 43:8 | PS O-43:9;O	5.81402	14.7134	0.908744	1.0103	0.851025	0.934527	1.40267	1.05839	0.832062	1.20497	0.887353	0.891322	0.895245	0.888763	1.07046	1.03679	0.997352	1.25023	1.11681	0.892924	0.904521	1.14555	0.926611	0.945078	0.958084	1.0162	1.04323	0.773253	1.00341	1.00582	0.976084	1.21462	1.0242	1.00647	1.23168	1.11044	0.893182	1.01558	0.978444	1.01085
7184	8.15	897.547	Pos	Tier 3	PI 37:3	0.39		PI	PI-Cer 37:4;O6 | PI O-37:4;O	14.6704	19.8915	1.29898	1.14831	0.889579	1.22046	1.50728	0.846173	1.02567	1.09814	1.20831	1.13671	1.14313	0.978098	0.944123	1.21534	1.36787	0.904606	0.689581	1.15515	0.799778	1.06993	0.983757	1.06813	0.73441	1.14872	0.996351	0.916731	0.997934	1.0619	0.953713	1.03684	1.24361	1.18336	1.00664	1.23046	1.35174	1.3188	1.12437	1.08246
7193	8.15	679.567	Pos	Tier 3	DG 42:6	1.22		DG	DG O-40:5 | DG O-42:8 | DG O-42:7;O	8.40054	43.2778	0.942877	0.610402	1.08051	1.16119	1.01603	0.661634	0.622205	0.880172	0.710664	0.854266	0.830931	1.38446	2.03613	0.831895	0.879116	0.591099	2.19749	0.763352	1.14663	0.784952	0.67921	0.491535	0.80703	0.775246	1.27556	0.865916	2.83731	0.574399	0.771902	0.934037	0.553663	0.776058	0.570175	0.79765	0.763404	0.718305	0.853814	0.849172
7195	8.18	757.559	Pos	Tier 3	TG 41:3;O2	0.51		TG	TG O-41:4;O3 | HexCer 35:4;O4	20.0611	59.4753	0.641316	0.695199	0.657946	1.04206	1.0405	3.78028	0.578868	1.61769	0.687292	1.24054	0.340228	0.905003	1.6811	1.00709	0.670257	0.261309	0.967337	0.954317	0.727834	1.00084	1.14755	1.37453	1.49598	0.952826	1.13518	0.333401	1.06914	0.525742	1.35765	0.572719	1.14914	0.792976	1.70638	0.496923	1.44433	0.940129	0.622968	1.29482
7200	8.18	845.532	Pos	Tier 3	PG 40:6	1.89		PG	PI-Cer 37:6;O3 | PG O-40:7;O	6.6638	80.4797	0.753358	0.409135	1.85189	0.592852	0.108766	1.04709	0.803615	1.74867	0.576182	0.653888	0.171622	1.82471	1.09892	6.19369	0.291808	3.5194	1.59265	0.561176	1.47471	0.789902	2.04259	0.851647	1.34359	0.891069	0.548639	0.339194	0.401126	0.757382	0.588864	0.357617	0.534973	1.03777	0.545809	0.5227	0.814731	1.03763	0.768331	0.635882
7215	8.21	801.588	Pos	Tier 3	TG 43:3;O3	3.74		TG	HexCer 37:4;O5	5.07058	46.9295	0.989311	1.36563	1.47169	0.878386	0.439588	1.89465	1.00396	1.15491	1.00786	2.03787	0.366846	1.11416	1.87797	1.79242	0.750361	2.44311	1.10358	1.24024	2.21936	1.62221	1.66764	1.14646	1.40557	1.32927	1.16138	0.508874	1.63909	0.563824	0.817163	1.07855	0.909217	0.638259	0.46085	0.592858	0.599742	0.744661	0.720651	0.612461
7222	8.2	1325.03	Pos	Tier 3	PI 67:5;O	3.16		PI		9.93053	30.0749	1.21324	1.21251	0.901927	0.978076	1.18267	0.872057	1.1371	0.487516	0.915854	0.97106	0.438771	0.74163	0.980206	0.945051	0.503789	0.956014	1.22231	0.856853	0.867289	0.59904	0.797634	1.96578	0.975383	1.13837	1.0991	0.89897	1.5777	0.917907	1.07266	0.830045	1.06258	0.876662	0.947107	0.805842	1.02092	0.846311	0.892557	1.04986
7229	8.22	781.559	Pos	Tier 3	PG 35:0;O	0.59		PG	TG 43:5;O2 | TG O-43:6;O3 | HexCer 37:6;O4	6.28539	45.8264	1.01813	0.627236	0.684401	0.986317	0.66665	0.909145	1.26109	0.856744	0.564527	1.00615	0.402339	1.02071	0.949093	1.31303	0.435332	0.879225	0.869186	0.806588	2.23848	0.462859	0.792571	1.17339	2.50483	0.399662	1.31298	0.509131	1.69448	0.551984	0.886858	1.40342	1.08951	0.786813	1.40082	0.562197	0.782144	0.473089	1.48616	1.33322
7233	8.21	800.585	Pos	Tier 3	PS O-38:3	6.13		PS	PC 36:3;O | PG O-38:5 | PE 39:3;O | CerP 44:4;O5 | PA 41:4;O | CerP 44:3;O6	5.47314	18.7713	1.26835	1.0012	0.950204	1.01866	1.10906	0.66156	0.970027	1.20342	1.06652	1.04376	1.16053	0.786426	0.850265	1.13896	1.44177	1.2301	0.884741	1.08122	0.89277	1.29885	1.10184	0.761861	0.611769	0.918884	1.00447	1.21626	1.14278	1.08047	0.810322	1.35024	1.04264	1.1776	1.13484	1.36686	1.12353	1.30595	1.2669	1.07701
7236	8.25	820.516	Pos	Tier 3	PS 39:7	4.79		PS	PG 39:9 | PS O-39:8;O | PG O-39:10;O	6.98046	23.7144	0.893942	1.1057	1.55927	0.833501	1.11521	1.50424	1.22936	0.651377	1.25577	0.648803	1.34216	1.15085	1.06889	0.757956	0.670636	0.770975	1.10647	1.03242	0.873419	0.738566	1.29031	1.10808	2.15498	0.754229	1.39187	1.11548	0.920518	1.06456	0.980798	1.1299	0.925474	0.862838	0.932433	1.06341	0.851295	0.842466	1.1602	1.17479
7241	8.22	839.614	Pos	Tier 3	PG O-40:2	0.38		PG	PI-Cer 37:1;O2 | PA 43:1;O	9.5557	12.4262	1.15257	1.04461	0.964633	1.02154	1.1775	0.82581	1.19526	1.18532	1.20832	0.996954	0.972269	0.999256	0.904871	1.04954	1.4093	1.06751	1.09045	1.08409	0.958596	1.3413	1.17468	1.05488	0.920138	1.01215	1.14412	1.03019	1.1904	1.11006	1.04829	1.1825	1.06475	1.22519	1.07521	1.20643	1.10474	1.15241	1.34953	1.18684
7243	8.23	871.531	Pos	Tier 3	PI 35:2	0.29		PI	PI-Cer 35:3;O6 | PI O-35:3;O	9.56231	66.4646	0.716166	0.689775	0.815365	1.75815	0.936462	0.980243	0.392512	1.56235	0.212565	1.29065	0.393102	1.30792	2.75073	0.78846	0.280877	0.445316	1.26761	0.412416	1.6855	0.893409	0.241552	0.393065	0.9765	0.643199	1.19676	1.34752	3.5788	0.262449	0.383134	0.557476	0.646489	0.296671	0.443033	0.420047	0.260178	0.218905	0.417863	0.348088
7247	8.26	743.464	Pos	Tier 3	PA 38:6	2.45		PA	SM 33:6;O6 | PE-Cer 36:6;O6 | PA O-38:7;O	12.4911	59.7409	0.946803	0.692325	0.58895	0.88323	0.930709	0.680545	1.9565	3.02662	2.59083	2.29761	2.24287	2.45748	2.53131	0.802203	1.9938	3.48801	2.30396	2.41794	1.7838	0.899925	2.58537	3.0592	1.31784	3.06932	0.837103	0.655347	2.64736	1.82289	1.47437	2.60019	2.74604	0.777623	0.687341	1.94483	2.76235	0.788062	2.96063	2.59536
7273	8.28	763.57	Pos	Tier 3	TG 40:1;O3	0.91		TG	HexCer 34:2;O5	8.0655	15.9472	1.10708	1.05812	1.17989	1.17528	0.687175	1.51288	0.954258	1.2344	1.05475	1.18505	0.927341	1.26429	1.35944	0.903571	1.28373	1.26165	0.93891	1.13656	1.46625	0.903724	0.988241	1.08808	1.14848	0.882413	0.991242	0.941015	1.31542	1.03489	1.07968	1.02953	1.07174	0.947301	0.977969	0.970225	0.934341	1.07344	0.745193	1.1164
7290	8.34	748.612	Pos	Tier 3	HexCer 39:3;O2	4.94		HexCer	ST 45:2;O7 | ACer 45:3;O6 | TG 42:4;O | DG 42:5;O2 | TG O-42:5;O2 | Cer 45:5;O6 | ACer 45:4;O5	8.46825	65.4065	1.50412	1.1842	1.26614	1.53998	0.540434	0.727168	0.430354	1.55047	0.566292	1.32528	0.95349	0.884914	2.22173	3.30349	0.469548	2.5263	1.04343	0.643672	1.90244	1.01313	0.906914	0.603595	0.436995	0.640648	0.914285	1.72955	1.45583	0.647751	0.386332	0.805875	1.06699	0.657574	0.500108	1.01922	0.499027	0.662665	0.637081	0.597946
7292	8.28	762.567	Pos	Tier 3	PG O-35:3	3.42		PG	PS O-35:1 | PC 33:1;O | PE 36:1;O | TG 45:10 | PA 38:2;O | DG 45:11;O | TG O-45:11;O | CerP 41:2;O5 | DG O-45:12;O2 | CerP 41:1;O6	8.56772	101.647	0.715033	0.460635	1.1241	0.916954	0.399151	0.875322	0.634998	0.888641	0.474114	1.00134	0.437839	0.804511	1.49499	1.60582	0.339533	1.74731	0.761557	0.609843	2.06707	0.719514	0.82495	1.02682	1.22157	0.54602	0.621019	0.55384	1.08004	0.763102	0.629523	0.795477	0.812784	0.786935	0.76485	0.533642	1.13414	0.710731	1.0042	0.634856
7307	8.32	388.253	Pos	Tier 3	FA 23:5;O2;N	12.52		FA	ST 21:2;O4;G | ST 23:5;O4 | ST 21:3;O3;G	8.94112	216.425	17.5621	0.996647	1.09054	1.12567	31.6941	2.08956	0.60332	2.45646	2.00959	0.564404	1.26924	0.891788	0.95729	0.559937	2.0646	1.13566	2.81565	0.923404	0.72979	1.32211	1.37619	0.623643	2.97423	11.185	4.60016	0.551261	0.856001	0.589076	1.65702	0.781557	3.25036	0.622216	0.581778	0.723685	0.467214	0.631248	0.588108	0.539248
7310	8.4	553.39	Pos	Tier 3	ST 29:4;O;Hex	1.47		ST	DG 32:8 | DG O-32:9;O | DG 32:7;O | DG O-32:8;O2 | MG 30:6;O | DG 30:5 | TG O-30:5 | DG O-30:6;O | PA O-25:0;O | FA 33:6;O3 | ST 22:1;O2;HexNAc | ST 28:2;O6;G	11.6633	14.576	1.19189	0.962295	0.916398	0.987281	1.40851	0.77223	0.977344	1.01512	1.24716	1.22278	0.958184	0.917407	0.887634	1.19168	1.41594	1.09558	0.757957	1.24916	0.875323	1.06623	1.00029	1.05546	0.839406	0.986937	0.970151	1.01786	1.17936	1.10528	0.959904	0.996094	1.27046	1.15875	1.0706	1.14336	1.2577	1.23347	1.04591	1.05654
7313	8.36	692.524	Pos	Tier 3	PC 29:0	1.56		PC	PE 32:0 | PA 34:1 | PC O-29:1;O | PE O-32:1;O | PA O-34:2;O | LPA 34:2;O | ACer 42:6;O3 | CerP 37:1;O4 | CerP 37:0;O5	5.99522	31.0785	0.681819	0.832229	1.14893	0.763998	0.868684	1.57038	0.921255	1.26559	0.653327	1.44093	0.905384	1.71376	1.85539	1.03789	0.979143	1.07872	0.742085	0.659881	1.02179	0.431322	0.947742	1.03746	0.598442	1.29832	1.0644	0.579354	1.20218	0.91607	1.16421	1.07137	1.21693	0.91203	0.774075	0.864146	0.702033	1.13837	0.742572	1.74219
7315	8.36	693.527	Pos	Tier 3	HexCer 30:1;O4	1.31		HexCer		8.13459	13.718	1.32674	1.16966	0.818654	1.06154	0.944012	0.824553	1.05133	1.16206	1.07998	0.88568	1.0747	0.807715	0.759712	1.20483	1.16321	0.969229	0.872523	0.974033	0.907612	1.03352	1.01704	0.890531	0.671971	0.829265	1.05286	0.960037	0.971415	1.02336	0.957352	1.07068	1.12307	1.1775	0.896435	1.25092	1.0236	1.07539	1.01718	0.987632
7327	8.35	327.2	Pos	Tier 3	ST 21:4;O4	13.73		ST	ST 21:5;O3	11.1965	37.4802	0.704596	0.841332	0.856718	1.45357	0.666727	1.32196	0.947589	0.683324	0.718997	0.8118	2.7244	0.980406	1.30178	0.43561	1.05865	0.407702	1.07073	1.09506	1.0411	0.705497	0.798874	0.752493	2.72804	0.623548	0.891094	2.27009	1.3321	1.09631	1.25565	1.59687	0.658592	0.933031	0.984412	1.21476	1.00127	1.13979	1.52757	1.12024
7336	8.36	678.48	Pos	Tier 3	HexCer 29:1;O5	1.27		HexCer	HexCer 29:0;O6	9.89865	58.3553	0.933856	0.548664	0.764905	0.844103	1.85739	0.959644	0.711132	1.07863	0.657844	1.08072	0.993081	0.725637	1	1.13843	0.583452	1.34344	0.827715	0.778589	1.53854	1.07121	0.618477	1.34701	0.681823	1.3469	1.13375	0.988596	0.754998	0.842397	0.891122	1.02364	2.39248	0.451801	1.42913	0.697269	0.821688	0.553394	0.672961	0.517122
7339	8.37	691.567	Pos	Tier 3	PA O-36:0	4.83		PA	DG 43:7 | DG O-43:9 | DG O-43:8;O | DG O-41:6	7.58765	52.1086	1.05972	0.857714	0.916134	1.06601	0.942585	2.07957	0.958464	0.883825	1.01108	1.3001	0.918369	1.10084	0.982056	2.16124	0.930418	1.47736	0.976785	0.891498	0.875112	0.880718	0.948163	3.12318	1.02363	0.931134	0.979849	0.860054	0.915648	0.863112	1.29484	0.884628	1.0492	1.10053	1.39851	0.816523	1.15181	1.39247	1.02502	1.06353
7340	8.37	692.569	Pos	Tier 3	FA 38:0;O7	3.39		FA		7.91165	36.006	0.519725	0.669133	0.926297	0.970371	0.785921	0.859171	0.654119	0.526826	1.05217	1.0402	0.854451	0.85813	0.822723	0.759626	0.582637	0.769233	1.35081	0.930608	1.15369	0.746346	0.635682	0.740972	0.998882	0.7317	0.937201	0.990546	0.627248	0.766312	0.961419	0.75023	1.16655	0.644844	0.85352	0.747156	0.813259	0.705986	0.649751	0.701984
7343	8.38	764.525	Pos	Tier 3	PC 35:6	2.77		PC	PE 38:6 | PE O-38:7;O | PA 40:7 | PC 33:3 | PC O-35:7;O | PE 36:3 | PA O-40:8;O | PC O-33:4;O | CerP 43:6;O5 | PE O-36:4;O | CerP 41:4;O4	12.1473	33.9123	0.571422	0.846338	1.27211	1.05815	0.717809	1.7188	1.06698	0.640747	1.14205	0.537643	1.04332	1.16604	1.0217	0.747682	0.655689	0.782727	1.04126	1.23969	0.873292	0.690776	1.3292	1.67745	1.02532	0.812537	0.613641	0.616668	0.329539	1.38355	1.51299	0.866721	0.74701	0.842778	0.8186	0.856361	1.45476	0.945931	0.797355	1.03496
7345	8.38	806.572	Pos	Tier 3	PC 38:6	3.14		PC	PE 41:6 | PC 36:3 | PG dO-40:0 | PC O-38:7;O | PE 39:3 | PE O-41:7;O | PA 43:7 | PC O-36:4;O | PA O-43:8;O | CerP 44:4;O4 | PE O-39:4;O	22.7834	29.9402	1.06708	2.04476	1.08984	2.07466	1.03859	1.19486	0.843672	1.05858	0.990515	1.28595	1.20256	1.02987	1.39904	0.762693	1.13498	1.18369	1.05942	1.00241	0.960963	1.22278	0.940611	0.892858	0.999633	1.20381	1.11021	0.925252	1.21778	0.835626	1.10746	1.59384	0.904193	0.992868	0.792372	0.836378	0.807033	0.857978	0.758669	0.817245
7350	8.38	847.526	Pos	Tier 3	PA 46:10	0.83		PA	PA O-46:11;O	9.48703	11.8251	1.03764	0.956605	0.912192	0.95836	1.03542	0.920278	1.07131	0.987502	1.16293	1.18023	0.924609	0.965398	0.924069	1.03558	1.16607	1.05411	0.77279	1.09062	1.01207	0.890654	0.922734	1.06569	0.897573	0.930425	0.983637	1.07175	1.09568	1.06123	1.07098	0.919959	1.08794	1.07256	1.12546	0.999892	1.15231	1.24824	1.01036	1.07502
7352	8.4	857.592	Pos	Tier 3	PI O-38:3	2.21		PI	PG 41:4;O | PG 39:1;O	19.3452	22.4733	1.11528	1.71905	0.845536	1.88292	1.19919	0.770689	1.00726	1.19954	0.978135	0.843652	1.2715	0.890905	0.93212	1.18967	1.18539	1.10181	0.93349	0.889444	0.72954	1.15382	0.906688	1.03376	0.795365	1.07091	1.00272	1.15291	0.915744	1.2242	0.810527	1.38954	1.16927	1.13644	0.83134	1.19988	1.02285	1.07097	1.22701	1.07412
7356	8.36	1025.69	Pos	Tier 3	PG 54:11;O	4.48		PG	PI O-51:10	8.56334	18.0213	1.38079	0.928205	1.22154	0.950533	1.26153	0.655102	1.09284	1.27829	1.18922	0.885194	0.994656	0.907282	0.721432	0.910564	1.30145	1.56625	0.762201	1.04655	0.959242	1.11949	0.952161	0.931185	0.619175	1.05818	1.12609	1.46832	0.988836	1.0531	1.03878	1.07962	1.2106	1.20144	1.15622	1.31477	1.10272	1.29871	1.25105	1.04042
7371	8.4	719.571	Pos	Tier 3	PE-Cer 37:1;O3	1.52		PE-Cer	SM 34:1;O3 | SM 34:0;O4	9.08268	48.4019	0.61498	0.927822	1.81024	0.519952	0.661299	1.68693	1.82148	0.706332	1.14791	0.632736	2.21895	2.25171	1.65981	0.676552	0.73619	0.602765	1.09398	1.60049	1.08833	0.53106	1.49421	0.962641	1.77778	1.14991	0.764539	1.86098	0.699088	0.793702	2.13161	1.2614	0.503751	1.34225	0.861436	0.870195	0.666447	0.885717	0.80924	0.866786
7431	8.48	469.365	Pos	Tier 3	ST 24:0;O4;G	2.82		ST		11.1649	33.3125	0.548146	0.588882	1.13955	1.01241	0.411926	1.18161	0.96501	0.877058	0.844045	0.591864	1.01287	0.864989	1.23128	0.438182	0.535541	0.544609	1.04523	0.749641	1.00453	0.596615	0.937834	0.910763	2.07134	1.12363	0.901434	0.990663	0.686508	0.98328	1.60928	0.900901	1.09428	0.864676	1.00736	1.06874	1.7093	1.07013	0.796844	1.17339
7438	8.48	697.48	Pos	Tier 3	PA 34:1	3.12		PA	PA O-34:2;O | LPA 34:2;O | SM 29:1;O6 | PE-Cer 32:1;O6	15.9459	27.9487	0.751405	0.85001	1.29934	0.764424	1.53224	1.14539	1.13348	0.773177	1.01381	0.832287	0.792902	0.885568	0.791037	0.66908	0.713568	0.641505	0.882732	0.934476	1.2065	0.68936	0.91108	1.10692	2.0023	0.766601	0.978353	0.557967	1.52458	0.772907	1.19642	1.00875	1.03573	1.02624	1.6344	0.95869	0.966225	1.05755	0.908625	1.21526
7439	8.47	737.504	Pos	Tier 3	MGDG 36:8	6.58		MGDG		8.82981	48.3627	0.380984	0.763666	0.699116	1.27363	1.02687	2.2046	1.24621	0.91356	0.845241	1.23345	1.32136	1.71598	1.18374	1.36774	1.18075	0.533518	0.627144	0.894196	0.518659	0.801548	0.315427	1.03067	0.804019	1.15054	1.24272	4.24202	1.2291	0.677801	0.983155	0.592081	0.96248	0.619252	1.96726	0.604363	0.633457	0.632543	0.924215	0.827254
7447	8.47	624.391	Pos	Tier 3	PS 24:0	5.73		PS	PE 25:1;O2 | PA 27:2;O2 | ST 29:5;O3;HexNAc | ST 30:0;O5;T | PG 24:2 | PS O-24:1;O | ST 29:6;O2;HexNAc | CerP 30:2;O6 | BMP 24:2 | PG O-24:3;O | ST 27:3;O2;HexNAc	10.1862	39.1864	0.705702	0.798212	1.21861	0.907327	0.498487	1.35398	1.48015	0.956307	0.991978	0.579691	1.20027	1.1437	1.29754	0.712136	1.01314	1.09272	0.85372	0.94433	1.70243	0.953285	1.19056	0.98427	3.62442	1.36938	1.45384	0.708137	1.15569	0.698136	1.04633	1.25545	0.893454	0.898139	1.14975	0.721048	0.805444	1.00963	1.06215	1.03667
7456	8.52	606.32	Pos	Tier 3	PC 22:5	5.28		PC	PC O-22:6;O | PE 25:5 | CerP 30:6;O4 | PE O-25:6;O	11.4197	97.812	0.353434	0.506302	1.44211	0.603603	1.26228	1.85497	0.465801	0.599298	0.353156	1.30252	0.0744652	1.19113	1.79685	4.29707	0.165702	2.39969	1.05555	0.603402	2.04692	0.490349	0.556254	1.26007	1.42078	0.84107	0.723505	0.129645	0.924369	0.359196	0.506598	0.226379	0.609659	0.462825	0.326426	0.249957	0.466729	0.398235	0.414588	0.398711
7476	8.54	769.559	Pos	Tier 3	TG 42:4;O2	0.59		TG	TG O-42:5;O3 | HexCer 36:5;O4	9.77056	20.1935	1.12075	1.07774	0.840189	1.09426	0.93841	1.14934	0.922908	1.2817	0.979051	1.1364	0.87659	0.978327	0.790827	1.17653	0.991523	1.29131	0.908941	0.760771	0.925959	0.910269	1.0809	1.09418	0.872541	0.96758	0.889791	1.54235	0.807309	1.53606	1.14645	0.833509	1.30133	0.860085	0.771715	0.965327	1.20085	0.805358	0.885961	0.99621
7496	8.54	841.629	Pos	Tier 3	PI-Cer 37:0;O2	1.94		PI-Cer		5.90439	13.6476	1.01277	1.12124	1.24682	0.890144	0.796352	1.05102	1.12822	0.982988	0.953912	1.34358	0.894697	1.42351	1.51717	0.990887	1.09204	1.07087	0.896689	1.01622	1.13401	1.01134	1.20879	0.954719	1.19225	1.13126	0.979535	0.973758	1.10977	0.830694	1.03621	0.884404	0.926018	0.930073	0.931021	1.01621	0.962762	0.961133	0.822949	0.913614
7498	8.53	872.543	Pos	Tier 3	PS 41:6	1.64		PS	SHexCer 36:1;O6 | PS O-41:7;O	4.07956	53.3333	1.02209	1.30517	1.4183	1.44547	0.234281	2.16017	0.653456	0.722004	0.710517	1.4574	1.07926	2.3852	3.35522	0.707183	0.713107	0.526497	1.39559	0.680163	0.955998	0.856019	0.763216	0.512508	1.26861	1.33926	0.939744	1.84635	1.16086	0.716504	0.808256	0.673276	0.444213	1.31772	0.44046	0.775149	0.536773	0.482039	0.544512	0.795094
7499	8.54	873.546	Pos	Tier 3	PI-Cer 35:2;O6	1.36		PI-Cer		3.88674	41.733	0.753278	0.676638	1.13069	1.2874	0.897042	1.47181	0.735779	0.784759	0.59264	0.734174	1.48586	1.22479	2.77267	0.700244	0.393102	0.754306	1.35832	0.574411	2.04032	0.626097	0.918411	1.0062	2.57788	0.619147	0.872466	1.40626	1.67914	0.832441	0.764291	0.824001	0.52561	0.719355	0.79049	0.714331	0.793381	0.682578	0.874149	0.919478
7501	8.57	621.486	Pos	Tier 3	PA O-31:0	0.86		PA	DG O-36:6 | ST 28:1;O;HexNAc | CE 12:1;O2 | NAE 34:6;O4	8.57652	19.4609	0.952296	0.846686	0.854032	0.667713	0.416158	0.835286	1.05276	1.10446	0.9726	0.906397	0.521232	0.802932	0.926147	1.35678	0.526551	1.15923	0.807649	1.05385	0.956569	0.890221	1.26952	1.08183	0.823568	1.47761	1.15334	0.557539	1.03286	1.11396	1.1121	1.03367	1.05418	1.34902	0.974552	1.30932	0.893945	1.2324	0.845516	1.06375
7503	8.57	718.539	Pos	Tier 3	PC 31:1	1.89		PC	PE 34:1 | PA 36:2 | PC O-31:2;O | LPE 34:2;O | PE O-34:2;O | PA O-36:3;O | CerP 39:2;O4 | CerP 39:1;O5	9.82601	42.796	0.626745	1.04085	0.664809	0.739172	0.758196	0.729476	1.34632	0.546348	0.559869	0.536892	1.13263	0.746214	3.11267	0.532642	0.56854	1.00199	0.783472	1.03378	1.83921	0.685459	1.22408	1.40452	2.28575	0.8184	0.641001	1.00289	2.27515	0.959224	1.1519	1.32577	1.08821	0.980669	1.01811	1.09182	0.92144	1.10722	0.87747	1.37797
7507	8.56	757.559	Pos	Tier 3	TG 41:3;O2	0.26		TG	TG O-41:4;O3 | HexCer 35:4;O4	5.56679	13.6886	0.994575	0.860296	0.929465	0.783623	0.669165	0.907342	0.87256	0.771887	0.855841	0.98977	0.61899	0.911971	0.941985	1.02704	0.689758	1.01372	0.957775	0.947635	0.896376	1.09552	1.09947	1.26648	1.04505	1.13438	1.12512	0.562071	0.987506	0.999999	0.961667	0.941414	0.977635	1.03836	0.949865	1.23295	0.921069	1.11018	1.05668	1.02769
7524	8.54	827.613	Pos	Tier 3	PI-Cer 36:0;O2	1.4		PI-Cer		9.1551	42.3565	0.470724	1.14633	0.79658	0.646184	1.05734	0.475189	0.688417	1.12314	0.939772	0.733705	0.732021	0.547855	0.786467	0.682356	0.968652	0.668586	1.71072	0.758348	1.01239	0.992754	0.598168	0.512095	0.685511	0.80603	1.08838	0.977872	0.611047	0.593564	1.02967	0.654949	1.07105	0.901911	0.93886	0.840485	0.731616	0.942489	0.719541	0.764127
7525	8.55	828.615	Pos	Tier 3	PS O-40:3	4.98		PS	PC 38:3;O | PE 41:3;O | PG O-40:5 | PA 43:4;O	9.32952	140.995	8.01957	1.0573	0.554485	0.658294	2.36834	1.01488	0.38439	2.81624	2.28699	0.419546	0.813627	0.496367	0.263854	0.382562	1.82146	0.445902	3.0493	0.342563	0.264104	0.816805	0.791237	0.310625	0.665063	4.51517	2.75954	2.13463	0.740015	0.352336	1.34095	0.279439	1.48531	0.28148	0.241831	0.615056	0.358624	0.277268	0.400396	0.530978
7526	8.54	842.632	Pos	Tier 3	PR 54:12;O6	3.36		PR		5.0689	17.6373	0.83006	1.15028	1.33097	0.787165	1.2389	1.3956	1.00571	0.736364	1.33753	0.703769	1.07762	0.896265	0.869653	0.778853	1.06707	0.76676	1.3159	1.0304	0.981915	1.19336	1.05676	1.23347	1.53751	0.985269	1.21789	0.964163	0.669392	1.04621	1.04977	1.21632	0.877218	0.848575	0.833054	1.06543	1.15114	1.05815	1.0885	1.11048
7527	8.57	882.605	Pos	Tier 3	PC 44:10	4.47		PC	PC O-44:11;O | PA 49:11 | PA O-49:12;O	11.1962	44.3367	1.40343	1.23334	0.816992	1.07084	0.540626	0.626818	0.564387	1.454	0.781006	1.09688	1.6009	0.730046	1.01972	2.58249	1.39463	0.748426	0.866627	0.789201	1.47537	1.77579	1.50406	0.604754	1.36442	1.39635	1.43573	2.59283	1.09525	0.586907	0.474226	1.06546	1.13399	1.07791	1.11966	0.597503	0.570678	0.562512	1.26416	0.713311
7528	8.57	942.538	Pos	Tier 3	MIPC 36:6;O2	4.3		MIPC		5.33124	65.6921	0.385002	0.529486	0.759963	0.563867	0.333625	0.985321	4.29396	0.486344	0.423341	0.373809	1.43015	1.05475	0.547759	0.37085	0.614766	0.461815	1.35516	0.848174	0.414988	0.439347	0.880619	0.658812	0.929012	0.698565	0.47529	0.346602	0.795103	1.17211	0.653425	1.35137	0.528119	0.913608	2.74878	1.39748	0.862683	0.809533	1.24844	0.747279
7536	8.56	746.483	Pos	Tier 3	HexCer 34:5;O4	2.64		HexCer	PI O-26:0;O	10.6076	180.332	10.5119	0.773813	0.583429	0.474087	3.45096	0.750326	0.33552	0.274517	1.60503	0.205313	0.90247	0.344884	0.219628	0.226596	1.72921	0.392819	3.36069	0.327223	0.217539	0.279571	0.767832	0.658762	0.889067	4.92343	3.50975	1.92748	0.782751	0.297342	0.676831	0.3033	1.20545	0.276437	0.250238	0.464628	0.210164	0.264999	0.316911	0.285154
7547	8.58	854.576	Pos	Tier 3	PI 34:1	0.82		PI	LPI 34:2;O | PI O-34:2;O | PI-Cer 37:1;O4 | PI-Cer 37:0;O5	8.96684	23.0304	1.6522	1.15847	0.863102	1.11619	1.08473	0.692687	0.941905	1.19841	1.12959	1.18066	1.45052	0.898887	0.902266	1.19782	1.39163	1.25507	1.0682	1.03511	0.929794	1.29935	1.04623	0.942493	0.654311	0.850751	1.07964	1.27095	1.27446	1.06504	0.580881	1.70413	1.15309	1.25344	0.959258	1.19883	0.979499	1.28768	1.41654	1.25271
7548	8.57	855.579	Pos	Tier 3	Hex2Cer 30:1;O4	0.58		HexCer	PI O-38:4 | PG 41:5;O	6.95422	54.3439	0.984344	1.00389	0.875371	1.07567	2.40646	1.1689	0.685623	1.16658	0.65239	1.71439	0.609398	0.741836	1.55784	0.832246	0.600015	1.22716	0.675172	0.796429	1.70612	1.47059	0.47406	1.15204	0.802476	1.03861	1.17794	1.10848	1.54577	0.554179	0.567012	1.04076	1.82207	0.280979	1.09724	0.698473	0.510384	0.49858	0.568699	0.468008
7550	8.59	890.642	Pos	Tier 3	SHexCer 42:2;O2	3.97		SHexCer	SHexCer 42:1;O3	7.18847	27.4811	0.883063	0.658688	1.07507	0.662941	0.962068	1.67028	0.979072	0.575117	0.75293	0.634593	1.27057	1.005	1.0016	0.584387	0.69714	0.638415	1.40088	0.974575	0.956217	0.847441	1.2298	1.20561	1.77225	1.11849	0.693011	0.859791	0.80554	0.731918	1.06944	1.14062	0.6323	0.803133	0.803602	0.948152	1.16774	0.959091	0.93235	0.684912
7554	8.57	941.535	Pos	Tier 3	MIPC 32:4;O3	0.24		MIPC		6.26507	65.1178	1.26482	1.06799	1.07805	1.55143	0.343334	0.822761	1.72754	2.09095	1.60759	2.72786	1.25067	1.24065	2.1471	1.39698	2.41405	2.11849	1.67121	1.58819	1.62558	1.39938	2.20863	1.88763	1.30397	2.20214	1.17092	2.52059	1.22006	2.55502	1.08938	1.79498	2.44712	0.188458	0.779519	2.64219	1.70632	1.57574	3.32418	1.85032
7556	8.57	577.519	Pos	Tier 3	DG 35:2	0.42		DG	DG 34:1 | MG 32:0 | MG 34:3 | DG O-32:0 | MG O-32:1;O | MG O-34:4;O | MG 34:2;O | DG O-34:2;O	13.3371	21.6715	0.908739	1.06323	1.11212	1.70312	1.00386	0.773519	1.46846	1.23881	1.13607	1.08409	1.34379	0.847505	0.956774	1.02154	1.27094	1.01955	0.806881	0.958594	0.799971	1.33623	1.18031	0.938608	0.794709	0.787114	1.0541	1.05688	1.36101	1.39644	1.03756	1.58426	1.23037	0.99751	1.07414	0.968541	1.3779	1.14714	1.32042	1.43282
7560	8.57	664.528	Pos	Tier 3	PC O-28:0	1.04		PC	PE O-31:0 | PA O-33:1 | CerP 36:0;O3 | NA 41:6;O3 | Cer 41:6;O3	7.16996	19.5154	0.807519	0.812416	0.989399	1.06287	1.00085	1.18353	1.17614	0.659464	0.897767	0.775382	1.44204	1.1913	1.10536	0.558233	0.755751	0.924638	0.985593	0.882629	0.939946	0.987746	0.731384	1.30135	1.13536	1.03363	1.21315	1.25587	1.53221	1.02392	1.0242	1.12134	0.943927	1.14356	1.15196	0.815346	0.925728	1.01638	0.956084	1.11647
7561	8.6	669.535	Pos	Tier 3	SM 33:2;O2	2.27		SM		4.67106	24.0895	0.770219	1.31504	1.55459	0.826962	0.891933	1.82548	1.03724	0.661693	1.27132	0.736946	0.90861	1.23663	1.34915	0.76174	0.903419	0.725916	1.49597	1.04298	1.09813	1.17368	1.16188	1.32847	1.80289	1.2289	1.27177	0.907283	0.63916	0.926351	1.06517	0.958514	0.83736	0.770521	0.64271	0.941056	1.03148	0.84149	0.79779	0.979255
7567	8.6	833.591	Pos	Tier 3	PG 39:2;O	1.44		PG	PI O-36:1 | LPI O-34:0	6.95376	47.2269	0.620506	1.07713	1.01201	0.931938	0.287701	1.72882	0.980418	0.532924	0.639644	0.591392	0.424123	1.79594	1.65443	0.384227	0.47789	0.763665	1.34736	0.330328	0.867929	0.407288	0.559882	1.28702	1.36188	1.03421	0.852234	0.66456	1.27682	0.571716	0.805006	0.771484	1.04704	0.866444	0.830487	0.717194	0.771431	0.753573	0.572721	0.995572
7569	8.59	905.599	Pos	Tier 3	Hex2Cer 34:4;O4	4.85		HexCer		11.1049	14.0993	1.12187	1.28573	1.01912	1.04288	0.928701	0.788891	0.961155	1.13959	1.02906	1.02144	1.41903	1.16441	0.838092	0.949051	1.15437	1.05351	0.948486	1.11529	0.950402	1.17198	1.04096	0.942462	0.78102	1.1449	0.976713	1.1063	0.976337	1.09153	0.871932	1.31253	0.987549	1.1117	1.14683	1.14565	1.04267	1.03405	1.06332	0.997254
7585	8.61	715.576	Pos	Tier 3	PE-Cer 38:2;O2	2.02		PE-Cer	SM 35:2;O2 | SM 35:1;O3	3.81204	61.3246	1.03339	0.84019	1.6905	1.93761	0.282002	2.53257	0.723785	1.72366	0.509531	2.00206	0.398241	2.39797	3.4073	1.30459	0.532603	1.72351	1.36706	0.681425	1.84512	1.65446	1.36469	0.97228	0.758753	1.68989	0.885009	0.66747	1.50637	0.446934	0.519537	0.672706	0.699405	0.371125	0.386268	0.696192	0.623742	0.439079	0.508292	0.581718
7586	8.61	717.583	Pos	Tier 3	PA O-38:1	4.79		PA	ST 46:4;O4 | DG 45:8 | DG O-45:10 | DG O-45:9;O | DG O-43:7	12.3586	24.7519	1.01308	1.09088	1.1372	1.48854	0.662788	1.10175	0.757177	1.45711	1.03409	0.793002	1.5861	0.819099	0.921767	0.684096	0.950622	1.1368	0.867738	1.68427	1.28724	0.947086	0.808728	0.978062	0.871322	1.17416	0.885167	1.33807	0.846791	1.48754	1.0247	1.16822	0.978739	0.871395	0.986177	0.889778	1.19346	0.936008	0.81134	0.851311
7587	8.63	721.578	Pos	Tier 3	DG 44:8	2.18		DG	DG 42:5 | DG O-44:9;O | DG 44:7;O | DG O-44:8;O2 | TG O-42:5 | DG O-42:6;O | LPG O-34:1 | PA O-37:0;O | LPG O-34:0;O	17.9378	23.7769	1.1634	1.41912	0.73644	1.42194	1.1506	0.713957	0.917327	0.980354	0.966991	1.03765	1.34078	0.629792	0.803152	1.09067	1.10821	1.05345	0.792647	0.910581	0.77686	1.01588	0.829249	0.801858	0.599595	0.862349	1.0551	1.00997	1.15388	0.95371	0.99138	1.53904	1.04034	1.12115	1.03838	1.12363	1.10584	1.14472	1.00698	0.936467
7604	8.63	720.575	Pos	Tier 3	PR 50:14;O2	4.62		PR		6.15322	22.8864	0.773684	0.859349	0.762394	0.773183	0.761162	1.01812	0.993023	1.04435	0.854297	0.849219	1.16982	1.06719	0.690345	0.573768	1.28768	0.729157	1.06283	0.85202	0.712487	0.979641	0.855224	0.991892	0.757609	1.10262	0.903471	1.52959	0.498734	1.24253	0.951422	1.24315	1.08808	1.12236	1.36748	1.09603	0.908679	0.867539	0.99954	0.88152
7610	8.63	1195.83	Pos	Tier 3	MIPC 50:3;O3	0.1		MIPC		25.6969	27.433	1.84725	0.945022	0.864409	0.999533	0.602395	0.985348	0.860486	1.25088	1.26979	0.721509	1.00781	1.07631	1.622	0.715797	0.926998	1.67601	1.23795	1.01362	0.990869	0.925892	1.16269	1.02867	1.32577	1.16756	1.0991	1.72911	0.993818	1.11408	0.892671	1.26754	1.59007	1.45868	0.917014	1.1082	0.517722	1.08179	0.808394	1.21358
7611	8.63	1196.83	Pos	Tier 3	MIPC 54:5;O2	2.91		MIPC		8.46415	34.4556	0.601123	0.767451	0.999463	0.864893	0.906108	0.579928	0.654356	0.601717	1.16003	0.878684	1.11492	0.75928	0.765659	0.790896	0.920062	0.681177	1.85656	1.05537	1.3533	0.910377	0.705449	0.722551	1.08013	0.805965	1.01755	1.16188	0.678554	0.7383	0.916001	1.34624	1.28845	0.699206	1.00726	0.594874	0.982815	0.869781	0.741746	0.701042
7616	8.64	1223.85	Pos	Tier 3	PIP 56:2	1.1		PIP	PIP 56:1;O | PI 61:8 | PI O-61:9;O	4.41595	54.1737	1.11335	0.636507	2.15831	0.790567	0.202399	2.03614	0.716325	1.25646	0.574147	1.10895	0.22032	2.52495	2.56463	1.71148	0.475281	1.40345	1.36826	0.86669	1.80042	0.655161	1.32671	0.667275	1.33832	1.81226	0.946584	0.36262	0.831212	0.692711	0.91049	0.575202	0.633219	1.68365	0.414431	0.713563	0.430722	0.686054	0.63212	0.65428
7617	8.64	1224.85	Pos	Tier 3	PI 62:12	3.1		PI		7.42578	30.7984	0.58578	0.753713	1.05004	0.814249	1.0116	0.617991	0.833958	0.733419	1.12413	0.980794	0.99589	0.78228	0.745544	0.879746	0.767835	0.85882	1.57523	1.21167	1.15868	0.908793	0.686611	0.629748	1.03649	0.774993	1.00416	1.1314	0.677577	0.737151	0.952524	0.93098	1.17749	0.817688	0.858079	0.651834	0.819235	1.00176	0.801254	0.661093
7619	8.63	1237.86	Pos	Tier 3	PIP 57:2	0.58		PIP	PI 62:8 | PIP 57:1;O | PI O-62:9;O	14.5442	29.6811	0.655825	0.809605	0.924222	0.815451	1.04591	1.26517	1.13557	1.1665	1.04493	0.923327	1.35989	1.40543	0.967049	0.577647	1.03102	1.02452	0.880221	0.858619	1.00779	0.704568	0.779001	1.04779	0.938672	1.22728	1.07775	1.19083	0.838011	1.45213	0.896648	0.775749	0.954315	1.35104	1.44498	1.10365	0.871787	0.978504	0.816455	0.883111
7645	8.72	280.263	Pos	Tier 3	SPB 16:0;O	8.05		SPB		10.6471	42.0975	0.766569	0.436937	1.13632	1.25497	0.381258	1.37913	1.34778	1.0983	0.516496	1.28383	0.818498	0.954039	2.1279	0.876768	0.66252	0.57443	0.763143	0.985703	0.786481	0.520513	0.906978	0.679989	0.78736	1.23076	0.881629	0.543585	1.7281	0.954881	0.990356	1.03055	0.68841	1.42669	0.965839	1.00617	0.38342	0.954066	1.41867	1.20714
7651	8.7	432.28	Pos	Tier 3	ST 22:0;O2;S	4.38		ST		6.7512	27.3085	0.68354	0.764547	0.688076	0.945311	0.639323	1.79851	1.38664	0.804076	1.00722	0.726683	1.48771	1.23098	1.42158	0.635507	0.971484	0.694607	1.16066	1.22682	0.637559	0.702169	1.24318	1.15102	1.85272	1.12433	0.936518	1.30629	0.711769	1.09741	1.35835	0.95384	0.883628	0.897509	0.892221	1.04761	1.00235	0.772409	0.924563	1.04052
7653	8.69	535.489	Pos	Tier 3	WE 38:6	2.48		WE		16.7456	19.4919	1.26464	1.03241	1.22271	0.704332	1.24505	1.01753	1.41744	1.11479	1.05309	0.870109	1.02901	0.792085	0.833838	1.09551	1.48571	1.60029	0.843093	1.16269	0.975976	1.26494	1.72997	1.02938	1.08716	1.01605	1.25158	0.72451	1.29143	1.09306	0.959656	1.35195	1.30171	1.10804	1.3236	1.38094	1.43307	1.09399	1.15803	1.08765
7666	8.71	795.575	Pos	Tier 3	PG 36:0;O	0.78		PG	TG 44:5;O2 | TG O-44:6;O3 | HexCer 38:6;O4	4.22034	26.9444	0.809959	0.765464	1.59988	0.969116	0.937992	1.66473	1.37937	1.10122	0.990317	0.599118	0.73247	1.90029	1.4937	1.00379	0.587223	1.14887	1.26604	1.05108	1.34586	1.01302	1.21554	1.22579	1.94751	1.25233	0.895813	0.694684	0.64776	0.900174	1.17296	0.73357	0.757154	0.94279	0.806516	0.814821	0.787447	0.713122	0.757354	0.929919
7681	8.71	572.564	Pos	Tier 3	DG O-32:0	4.49		DG	MG 32:0 | MG O-32:1;O	23.8793	40.4031	0.539126	0.674021	1.03941	1.05453	0.537559	0.81601	0.576589	0.456741	0.884005	0.880245	0.871697	0.852807	0.945028	0.876548	0.725654	0.766789	1.74256	1.13276	1.41551	0.95363	0.539106	0.899668	0.865169	0.668767	0.954775	1.23414	0.802632	0.595373	0.809318	0.823924	1.08718	0.524002	0.932871	0.447681	0.928333	0.590793	0.601229	0.565456
7684	8.7	693.544	Pos	Tier 3	DG 40:5	1.46		DG	TG O-40:5 | DG O-40:6;O | PA O-35:0;O	8.6885	413.958	0.403494	0.42356	0.827816	0.400068	0.48108	0.624767	0.481267	0.541762	0.383988	0.482224	0.526871	0.453259	0.556904	3.42845	0.461712	1.89827	0.496149	0.420565	0.896153	0.433354	0.642939	0.706049	0.722524	0.463953	0.3979	0.356398	0.422136	0.462111	0.371816	0.483793	0.403571	1.09035	0.389186	0.40965	0.637603	0.667631	0.547589	0.452522
7687	8.7	737.559	Pos	Tier 3	PE-Cer 38:2;O2	2.52		PE-Cer	MGDG 34:2 | SM 35:2;O2 | TG 38:0;O3	6.17242	34.7826	1.20527	0.637059	1.16282	0.870787	0.465568	0.907383	0.445409	1.24206	0.82581	0.799766	0.533682	0.856334	0.79778	2.15235	0.53053	2.33228	0.833251	0.836163	0.973219	1.18952	1.46292	0.416159	0.77977	0.877512	0.791231	1.03886	0.687483	1.2029	0.916284	1.18972	1.46998	0.921056	0.994931	1.13643	0.970027	1.07419	0.94882	0.726297
7689	8.72	741.551	Pos	Tier 3	HexCer 31:0;O6	5.93		HexCer		6.39049	41.0166	0.761497	0.532604	0.689214	0.748111	1.5331	1.17792	0.89322	0.7171	0.752421	1.31745	0.485511	0.912244	1.34532	0.792543	0.411648	0.582854	0.715881	1.21747	0.883427	0.615148	0.766917	1.18535	0.923816	1.33764	0.757569	0.424542	1.17911	1.04582	0.953867	0.870417	0.66215	1.59727	0.786416	0.699618	0.804297	0.988313	0.845092	1.15356
7693	8.7	804.554	Pos	Tier 3	PC 38:7	0.21		PC	PC 36:4 | PE 41:7 | PE 39:4 | PC O-38:8;O | PC O-36:5;O | PE O-41:8;O | PA 43:8 | CerP 44:5;O4 | PE O-39:5;O | PA O-43:9;O	4.66119	22.9228	1.02153	0.890256	1.5386	0.843934	0.59819	1.23347	0.94839	0.879364	1.18031	0.829961	1.45106	0.892936	0.995058	0.730105	0.909525	0.990736	1.38021	1.16933	0.960539	1.26164	1.4972	0.859511	1.44412	1.24333	0.929671	1.02215	0.750437	1.36667	0.957911	1.29508	0.861665	1.15926	0.863038	1.43725	1.2402	0.950367	0.859331	1.10534
7698	8.76	832.588	Pos	Tier 3	PC 40:7	3.3		PC	PC O-40:8;O | PE 43:7 | PE O-43:8;O | PA 45:8 | PA O-45:9;O	14.376	24.8955	1.04477	0.957045	1.0523	1.36126	0.826608	1.72386	1.2432	0.875624	1.10198	1.06536	1.19998	1.34763	1.42461	1.05692	1.22342	0.964996	1.29549	0.837583	1.09528	1.14265	1.55067	1.14759	1.62569	1.35325	1.06854	0.95712	1.3116	0.909491	1.36824	1.06597	1.07438	0.874927	0.990345	1.16636	1.27214	0.675345	1.32782	1.25419
7711	8.73	533.473	Pos	Tier 3	WE 38:6	2.64		WE		15.8245	27.9839	1.39195	1.10815	0.802062	1.1015	1.38247	0.810488	0.993917	1.23905	1.6331	1.49314	1.1322	0.987812	0.95342	1.31652	1.93349	1.09419	0.619454	1.14261	0.924616	1.34747	1.12277	0.956036	0.780035	1.16983	1.00909	1.01029	1.73665	1.11818	1.39041	1.14031	1.16402	1.11766	1.39446	1.21928	1.70405	1.55791	1.15625	1.13571
7724	8.73	780.553	Pos	Tier 3	PC 34:2	2.76		PC	PE-NMe 36:2 | PE 37:2 | PC O-34:3;O | LPC 34:3;O | CerP 42:3;O4 | PE O-37:3;O	11.8647	29.3038	0.577882	1.08337	0.600159	1.17556	0.643475	0.756181	1.02949	1.30702	1.3867	1.10599	1.13963	0.821903	0.89085	0.894439	1.13602	0.941217	0.741862	1.44242	0.622661	1.47145	0.995922	0.866748	0.730584	0.89381	0.535277	0.899269	0.980601	0.900887	1.01976	1.13452	1.08183	1.3794	0.665401	1.61498	1.33911	1.02736	1.05457	1.12822
7728	8.72	840.503	Pos	Tier 3	PI-Cer 36:4;O3	3.98		PI-Cer	PI O-35:8 | PI-Cer 38:6;O4	19.0097	49.5435	0.992733	1.28197	0.632636	0.764991	1.72651	0.644922	0.685813	1.01211	1.29922	0.797878	0.654274	1.30992	1.07322	1.32085	0.910496	0.753939	2.31041	1.23365	0.547398	0.718036	1.10651	0.738755	1.6084	0.535773	1.33683	1.39701	0.666497	0.807098	1.78064	0.669301	1.95693	1.27867	0.623008	1.08812	1.66972	0.725287	1.21565	1.33803
7751	8.76	846.527	Pos	Tier 3	PS 39:5	1.5		PS	PGP 34:1 | SHexCer 34:0;O6 | PS O-39:6;O	18.8294	68.4272	0.65552	0.303112	0.553591	0.312336	0.456267	0.47836	1.56606	2.32179	1.79587	1.82958	0.254002	1.6126	1.72295	0.667423	1.25706	2.64545	0.907989	1.55832	1.85725	0.60908	1.68395	1.63533	0.78742	1.97502	0.599368	0.743859	0.844942	0.525403	0.879253	0.865395	2.01767	1.46493	0.699623	1.49568	2.06322	1.60971	2.06834	1.93441
7768	8.78	757.559	Pos	Tier 3	TG 41:3;O2	0.18		TG	TG O-41:4;O3 | HexCer 35:4;O4	5.57101	14.3388	0.988354	1.10702	0.974139	1.04012	0.574807	1.07108	0.904109	1.03709	1.08797	1.17679	1.22085	1.0903	1.16616	1.00083	1.25384	1.17699	0.944919	1.13164	0.972041	1.09626	1.11348	0.998089	1.06393	1.11069	1.14842	0.957806	1.13662	0.98887	0.992675	1.15603	0.842169	1.06866	0.851082	1.09106	1.07905	1.12039	0.899746	1.049
7786	8.77	622.543	Pos	Tier 3	DG 35:3	4.09		DG	Cer 38:3;O4 | TG O-35:3 | Cer 38:2;O5 | DG O-35:4;O | Cer 36:0;O4 | NAE 34:0;O3	16.5673	61.5607	0.823264	0.959787	0.935421	1.23247	0.987392	1.32515	0.367993	1.78929	0.218323	1.16373	0.389666	1.36789	1.62812	0.823505	0.303602	0.475999	1.58392	0.396363	1.28141	1.80764	0.208867	0.577528	0.926667	1.25742	1.20626	1.17252	1.71709	0.250555	0.411667	0.523386	1.00668	0.175717	0.609273	0.365956	0.199079	0.117733	0.231453	0.237838
7789	8.8	636.497	Pos	Tier 3	PE O-29:0	1.45		PE	PC O-26:0 | PA O-31:1 | CerP 34:0;O3 | Cer 39:6;O3	7.2592	26.9273	0.805277	0.756935	1.31452	0.886266	0.502391	1.02956	1.0726	0.8906	0.80736	0.686102	1.0463	0.985315	1.45258	0.681134	0.577048	1.52887	0.826505	1.10089	2.11424	0.605793	1.74658	1.15386	1.50948	0.760867	1.02289	0.810392	1.19547	1.35774	0.983429	1.02759	0.79192	1.32073	0.929325	0.996693	1.09169	1.22748	0.922215	1.1142
7801	8.78	867.521	Pos	Tier 3	PG 44:12	4.68		PG	PG 44:11;O	9.81502	52.1926	1.15038	1.11732	1.19312	1.17723	1.36337	1.26912	1.32413	0.707182	1.25127	1.41069	1.23658	1.28053	1.58035	1.77699	1.15226	0.836979	0.857093	1.1165	1.09486	1.41727	1.01809	1.38138	1.23271	0.845236	1.33274	1.20497	0.887803	2.16716	1.19767	1.05015	2.15617	0.999423	1.1169	0.854784	1.2146	1.21165	1.41608	1.27284
7810	8.82	344.32	Pos	Tier 3	SPB 20:1;O3	11.73		SPB	SPB 20:0;O4 | MG O-17:2	11.438	17.0948	1.25463	0.972251	0.750257	0.879256	1.53795	0.91076	1.02414	1.03695	1.37561	0.956723	0.973318	0.916072	0.91927	1.42	1.20102	1.29517	1.13936	1.10877	0.713441	1.4689	1.1526	0.803208	0.92802	0.866439	1.0258	1.09285	1.55066	1.00936	0.966901	1.1098	1.23968	1.09772	0.966483	1.13906	1.21972	0.907158	1.22043	1.08796
7820	8.82	798.603	Pos	Tier 3	PC 37:3	2.95		PC	PE 40:3 | PA 42:4 | PC 35:0 | PC O-37:4;O | PE 38:0 | PE-NMe2 36:0 | PE O-40:4;O | PA O-42:5;O | CerP 45:4;O4 | PC O-35:1;O | CerP 45:3;O5 | PE O-38:1;O | CerP 43:1;O4	9.42914	36.2807	0.844705	1.25977	1.75291	0.677775	1.07947	1.37578	1.60754	0.776944	1.55061	0.742865	1.837	1.5006	1.57519	0.493787	1.23068	0.800922	1.42412	1.92207	1.03326	0.714691	1.70054	1.30285	1.50424	0.93991	1.23856	1.21187	0.854738	1.05159	1.36851	0.790167	0.717362	1.32083	0.694484	1.09992	0.672328	0.769367	1.23878	0.836379
7827	8.78	866.518	Pos	Tier 3	PI-Cer 38:5;O3	3.4		PI-Cer	PI O-37:9	7.22777	35.4965	2.20662	1.32161	0.899965	1.02041	1.7799	0.804523	0.914792	1.1022	1.52847	1.0847	1.02789	0.885496	0.931942	1.2488	1.3437	1.07253	0.937235	1.01889	0.778709	1.18471	1.02895	0.985411	0.845397	0.976248	1.02146	0.964097	1.17657	1.02928	0.942639	1.0515	1.14581	1.20491	1.01296	1.25839	1.11892	1.13945	1.05903	0.988242
7828	8.78	934.507	Pos	Tier 3	PIP 33:2;O	1.66		PIP		12.2374	15.2276	1.18767	1.094	0.837771	1.13638	1.2828	0.85865	0.837637	1.13509	0.975708	1.25316	1.01592	0.857697	1.03658	1.156	1.20096	1.08887	0.943451	0.908389	0.962447	1.27028	0.915567	0.902025	0.758975	1.02769	1.13096	1.10524	1.28372	0.876939	0.829488	1.37877	1.15845	0.827045	1.01417	1.14283	0.874601	0.879113	1.05616	0.880726
7833	8.85	577.519	Pos	Tier 3	DG 35:2	0.73		DG	DG 34:1 | MG 34:3 | MG O-34:4;O | MG 34:2;O | DG O-34:2;O | MG 32:0 | DG O-32:0 | MG O-32:1;O	5.47586	33.5548	0.940435	0.661645	0.742627	0.715886	0.627185	0.820186	0.999226	0.647676	1.05777	1.29669	1.85557	0.401362	1.08248	0.877221	1.25172	1.55314	0.721782	1.45388	0.790592	1.05783	1.13226	0.978717	0.683962	0.822323	1.58035	1.44001	0.673525	1.22349	1.17823	1.05384	1.2382	1.18535	1.18515	1.07615	1.53154	0.959076	0.771427	0.914735
7841	8.86	458.403	Pos	Tier 3	ST 30:3;O2;N	7.22		ST	ST 30:4;O2 | ST 30:3;O2 | Cer 30:5;O | FA 30:6 | Cer 30:4;O2	8.58272	26.9364	0.710111	0.801678	1.12324	1.50881	0.671716	1.48424	1.35639	0.774087	0.942577	0.903968	1.56506	1.85838	1.40996	0.454625	0.830878	0.819445	1.0478	0.900414	1.00898	0.632953	0.883877	1.27091	1.44192	1.16986	1.38392	1.537	1.33242	0.889303	1.05951	0.969439	0.877057	0.990463	0.954622	0.62577	0.70587	0.756504	0.889871	0.90148
7847	8.84	585.56	Pos	Tier 3	WE 38:1	4.24		WE		14.5244	30.89	1.48086	1.22783	0.81896	1.24019	1.24037	0.754977	0.999973	1.10614	1.88677	1.52111	0.97348	1.00815	0.911294	1.50794	2.07594	1.09145	0.646417	1.07487	0.784578	1.21244	1.03293	1.12527	0.780675	1.26125	1.04883	0.905233	1.84776	0.984369	1.55047	1.05772	1.27469	1.02408	1.30617	1.28255	1.80031	1.37988	1.20427	1.06409
7859	8.84	772.595	Pos	Tier 3	HexCer 37:2;O4	2.37		HexCer	MGDG 34:2 | HexCer 37:1;O5	3.85595	46.9357	0.968066	1.13338	1.02761	1.31745	3.51634	1.38789	0.776302	1.22573	0.837772	2.02727	0.80243	0.760583	1.60072	0.964249	0.767084	1.36927	0.851937	0.911027	1.75961	1.58375	0.609485	1.13581	1.01873	1.09796	1.33789	1.17332	1.5141	0.641868	0.706027	1.32235	1.8248	0.331384	1.00564	0.794184	0.639866	0.556358	0.710218	0.545659
7861	8.84	773.598	Pos	Tier 3	SM 41:6;O2	3.39		SM		4.01772	31.3881	0.859333	0.922271	1.09426	1.47624	0.846607	1.37091	1.22859	1.01332	0.706216	0.980452	0.522992	1.35313	1.29275	0.350067	1.01312	0.959247	1.05899	1.18569	0.892776	1.0823	0.603446	0.916063	1.25786	1.30594	1.43169	1.44418	1.25572	0.835242	1.01908	0.834343	1.10178	0.885017	1.02316	0.584382	0.539869	0.796979	0.897642	0.918337
7863	8.84	774.601	Pos	Tier 3	PC 35:1	0.6		PC	PE 38:1 | PA 40:2 | PC O-35:2;O | PE O-38:2;O | PA O-40:3;O | CerP 43:2;O4 | CerP 43:1;O5	8.42191	50.6507	1.23895	0.839207	0.942413	1.05086	1.14222	1.21538	0.734017	1.10351	0.81378	3.37541	0.751594	0.965389	1.11953	2.09116	0.982169	1.2198	0.874481	0.854719	1.75204	2.65542	0.779408	1.08544	1.15273	1.46648	1.36789	1.29355	0.962711	0.837069	0.802552	0.796918	0.749735	0.850995	0.899684	0.918869	0.813491	0.912329	0.871703	0.754248
7867	8.86	459.408	Pos	Tier 3	MG 24:0;O	7.3		MG	DG O-24:0;O | FA 27:0;O3	20.2148	28.3337	0.847102	1.30476	1.19798	1.04081	0.518579	1.3964	1.06333	0.869451	0.966511	0.922777	1.00119	1.55228	2.11448	1.08215	1.00066	1.85638	1.09572	1.15561	1.00223	0.859464	1.02628	1.1617	1.07642	0.76117	1.1369	1.07184	0.955103	0.824205	1.12692	1.11197	1.38437	0.906494	0.620384	0.938438	0.78429	0.788388	0.730167	0.917241
7868	8.84	498.324	Pos	Tier 3	ST 22:3;O;HexNAc	5.29		ST	ST 28:4;O5;G | ST 30:7;O5 | ST 28:5;O4;G	9.29598	36.0623	0.944933	0.670264	0.637018	1.34224	1.11208	0.881104	1.07567	0.6591	0.819478	0.737765	2.85458	0.843535	0.950129	0.825105	0.964258	0.946896	1.14363	1.04965	0.969076	0.848758	0.645885	0.767935	1.87389	0.497808	0.96976	2.28538	1.09555	1.36408	1.21802	1.77265	0.746536	0.96676	1.10387	1.18147	1.3052	1.17704	1.95087	1.37349
7869	8.84	583.554	Pos	Tier 3	NA 34:2;O2;N2	3.34		NA		12.1536	21.9976	0.933784	1.26702	1.13188	1.08999	1.13584	0.908424	1.1549	0.891082	1.53556	1.09421	1.19503	1.09521	1.04375	1.15144	1.38152	1.13435	0.823469	1.20032	1.19777	0.845418	0.899871	1.26979	1.02416	0.798529	0.802447	0.971413	1.07075	1.00878	0.962494	1.23099	1.0793	0.992146	0.915086	0.917418	1.25229	1.25704	0.950855	1.08311
7874	8.84	771.551	Pos	Tier 3	PI-Cer 32:0;O2	1.8		PI-Cer		10.173	45.3426	2.03406	0.925428	0.839578	1.4447	2.90517	0.579914	0.52175	1.34436	1.61736	1.47099	1.04402	0.748854	1.06067	0.825057	0.873075	0.795519	0.962763	1.11216	1.09008	1.07119	0.688039	1.01324	0.729854	0.891389	0.798342	1.15366	1.38312	0.999539	1.14177	0.628541	1.52686	1.30445	1.01857	0.893367	1.10822	0.971477	0.563428	0.631917
7890	8.89	318.304	Pos	Tier 3	SPB 18:0;O3	12		SPB	MG O-15:1	12.9625	23.8266	0.842204	1.023	1.04154	0.902609	0.725227	0.996517	0.741273	1.34061	0.898909	0.779377	0.844759	0.753315	0.858824	0.821104	1.414	0.810046	0.895568	0.885989	0.750864	1.10296	1.04621	1.28585	0.857432	0.949333	1.16513	1.53199	0.691162	1.25291	0.881191	0.732018	1.05985	1.23646	1.36698	1.20072	1.13911	0.926994	0.747105	0.950645
7894	8.91	745.559	Pos	Tier 3	TG 40:2;O2	0.27		TG	TG O-40:3;O3 | HexCer 34:3;O4	8.71812	16.3037	1.08506	1.04247	1.00762	0.957833	1.13976	0.760779	0.949416	1.34742	1.23684	0.937221	1.15014	0.984576	0.968996	1.00329	1.41481	1.16477	0.874189	1.16198	0.779366	1.08464	0.9551	1.00233	0.868835	1.04715	1.1802	0.830865	1.01442	1.12111	0.902953	1.04039	1.2245	1.27745	1.19833	1.28003	1.04804	1.39441	1.06232	0.979453
7920	8.91	747.566	Pos	Tier 3	SM 35:2;O4	1.49		SM	PE-Cer 38:2;O4 | SM 35:1;O5	12.4365	18.5925	1.10093	1.4074	1.04669	0.945233	1.6948	0.976188	1.02469	0.917201	1.45025	0.967141	1.24412	0.697434	1.0253	0.983298	1.1937	0.827519	0.794251	1.06407	0.943921	0.977769	1.05261	0.776128	0.716423	1.09316	0.960704	0.711247	1.04522	1.09092	0.762114	1.15861	0.954502	1.12719	1.03647	1.25162	1.26014	1.26502	0.834113	0.758047
7939	8.92	807.433	Pos	Tier 3	PI 30:4;O2	5.35		PI	PI 30:3;O3	9.8923	75.8501	1.22597	2.06589	0.787911	0.618918	1.51361	0.861061	1.06023	0.564956	0.927531	0.996056	0.428658	0.865101	0.726457	1.06457	0.490621	0.767153	1.8231	0.708796	2.11549	0.75548	0.642875	1.21846	5.45276	0.388936	1.00811	0.403827	2.21145	0.49837	0.608925	1.1848	0.735122	0.491194	0.912969	0.760629	0.663985	0.397245	1.34216	0.916873
7957	8.91	807.532	Pos	Tier 3	PA O-46:12	0.19		PA	PA O-44:9	22.1559	26.0884	0.966732	1.87981	0.949933	1.85934	1.13619	1.30044	0.843296	0.708699	1.20439	1.35039	1.60941	0.97692	0.921869	1.12995	0.947088	0.753589	0.88598	1.03618	0.994081	0.95715	0.914836	1.12647	0.831082	0.902685	1.06219	1.09068	0.77169	1.04445	1.29471	1.4631	0.980798	0.749208	0.83966	0.902064	1.25571	0.883758	0.901281	1.00691
7962	8.93	808.438	Pos	Tier 3	PI-Cer 34:6;O3	0.78		PI-Cer		28.4529	21.7245	1.19229	0.502072	1.08888	0.938022	1.38624	0.883997	0.933915	0.923564	0.958582	1.01502	0.676916	0.82929	0.886766	1.09264	1.23058	1.01365	0.574238	0.866227	0.761456	0.889665	0.856477	1.00002	0.706962	1.36063	1.01689	1.05266	1.19247	0.929115	0.87779	0.940605	0.791266	1.02844	0.713036	1.07246	1.61565	1.01323	0.802223	0.951432
7991	8.96	879.662	Pos	Tier 3	SM 45:6;O4	3.67		SM	SM 45:5;O5	6.84981	24.6731	0.787462	0.793858	0.910466	0.818975	0.869508	1.05621	1.55595	0.84777	0.94301	0.694032	1.41357	0.951754	0.841526	0.765979	0.989945	0.758004	0.907427	1.12611	0.774952	0.845737	0.806749	1.16476	1.35152	0.992826	0.741764	1.00277	1.1393	1.35927	1.17103	1.51491	0.827086	1.54508	1.43669	1.26622	1.23609	1.29096	1.50656	1.16536
7997	8.96	765.563	Pos	Tier 3	HexCer 37:6;O3	1.01		HexCer		3.4896	45.128	0.725141	1.44039	2.05351	1.3004	0.953504	1.88605	1.12571	0.809433	1.07876	1.25101	1.36677	2.22369	2.52427	0.802283	0.469454	1.48993	1.26615	0.9303	1.21087	0.887398	1.02635	1.24542	1.49986	1.7321	1.67847	1.02591	1.55253	0.4289	0.731553	0.804516	1.02811	0.506411	0.412616	0.517988	0.723644	0.447702	0.466293	0.724261
8009	8.99	852.621	Pos	Tier 3	HexCer 42:5;O5	1.25		HexCer	HexCer 42:4;O6 | HexCer 40:2;O5	7.92854	26.663	0.853673	1.08499	1.06985	0.895342	0.480413	1.8096	1.17868	0.745586	1.24991	1.19915	1.28954	0.970779	1.31421	0.785265	0.7517	0.533973	1.04223	1.60252	1.03564	0.67392	0.868608	1.46889	1.99624	0.986778	0.82713	0.994542	0.843219	1.3233	1.55011	0.935764	0.973401	0.839167	0.779755	1.13441	1.37745	1.19604	1.15937	1.20421
8022	9.01	750.566	Pos	Tier 3	PS O-34:0	1.85		PS	PC 32:0;O | PG O-34:2 | PR 42:1;O8;N3 | PE 35:0;O | LPS 34:0 | LPG 34:2 | CerP 40:1;O5 | PA 37:1;O | LPG O-34:3;O | LPS O-34:1;O | CerP 40:0;O6 | ACer 45:6;O4	13.8852	21.4377	0.858751	1.03931	0.840684	1.17549	0.432564	1.00823	0.885751	0.754972	0.942941	1.06048	1.06707	0.845224	0.787244	0.994382	1.07198	0.805972	0.855311	1.18821	1.01052	1.03042	0.855857	0.947958	1.88991	1.4204	1.45025	1.07736	1.12874	1.3481	1.06899	0.980255	1.02145	1.19418	1.02601	1.15207	1.53995	1.00515	0.978883	0.945044
8025	8.99	770.484	Pos	Tier 3	PI 28:1	3.22		PI	PI O-28:2;O | PI-Cer 31:1;O4 | PI-Cer 31:0;O5	6.01256	29.9393	1.0662	1.03245	0.986829	1.39008	0.667402	1.61023	1.14755	0.737722	1.16835	0.762816	2.33549	0.900332	1.34458	0.549463	1.81893	0.443455	1.3857	1.2399	0.803277	1.12279	1.00834	1.05907	1.6436	1.06005	1.04839	1.7428	0.814172	1.07752	1.08614	1.26409	0.752715	0.923779	0.824235	1.28298	1.2039	0.809759	1.35903	1.01526
8037	8.99	829.558	Pos	Tier 3	PI-Cer 34:1;O4	3.27		PI-Cer	LPI O-34:2 | PG 37:1;O	10.8222	56.2651	1.60173	1.30898	0.740432	1.12403	1.71349	0.748478	0.81029	0.903588	0.975255	0.913475	0.899403	0.784341	0.86702	1.05168	1.10207	0.879258	1.45661	0.937085	0.916747	1.10218	0.911403	0.978483	0.765987	0.826592	0.88804	1.01426	0.964995	0.743164	0.773133	0.92006	1.12999	0.962016	0.784261	1.00472	0.917713	0.913012	0.938052	0.879692
8039	9	830.564	Pos	Tier 3	Hex2Cer 32:3;O2	2.23		HexCer	Hex2Cer 32:2;O3 | Hex2Cer 30:0;O2	27.5989	34.8828	1.41664	0.740199	0.997133	1.07516	0.902646	0.804214	0.879091	0.669409	0.993452	1.6402	0.557323	0.682862	0.733444	1.09506	0.654857	0.786764	0.46112	1.78108	1.49952	0.576855	0.6696	0.990305	0.510286	1.60437	1.15892	0.955581	0.653414	0.842036	1.17478	0.569643	1.47275	0.859129	1.56182	0.738496	1.06156	1.83765	0.797947	0.839232
8043	8.98	851.613	Pos	Tier 3	PI-Cer 38:2;O2	1.21		PI-Cer		10.0554	23.4424	0.989264	1.16467	1.19535	0.922017	2.10787	0.880721	1.01425	0.959819	0.939202	1.22338	1.16193	0.681847	1.02696	1.03865	1.06191	0.933975	0.788647	0.964146	0.775923	1.04971	1.68512	0.758783	0.996807	1.31889	1.33497	1.05695	1.17155	0.90753	0.744552	1.11732	0.897766	1.25288	1.36807	1.22016	0.992435	2.10004	1.06824	1.01321
8044	8.98	865.629	Pos	Tier 3	PG O-42:3	0.05		PG	PI-Cer 39:2;O2 | PA 45:2;O	4.98344	18.3957	0.774412	0.666083	0.935275	0.96822	0.514428	1.13087	0.905143	1.09663	0.853738	0.647309	0.734703	1.01269	1.58536	0.854933	1.05084	1.0728	1.00141	0.885788	1.35535	0.60511	0.932009	0.956649	1.32041	0.950892	0.776922	0.924663	0.712707	1.03175	1.00436	0.802421	1.01481	1.1237	1.02041	1.01958	0.840847	1.0462	1.06914	0.846171
8045	9	896.543	Pos	Tier 3	SHexCer 38:3;O6	3.89		SHexCer	PS 43:8 | PS O-43:9;O	4.91412	37.9583	0.83329	0.804307	1.28413	0.899699	1.03089	1.66114	1.50332	0.736282	0.940315	0.644376	1.59508	1.39412	1.90827	0.656919	0.507344	0.788067	1.29764	0.928887	1.56855	0.627244	1.05488	1.32701	3.42262	0.736157	0.955162	1.21305	0.979469	0.962491	0.947838	1.15129	0.588565	0.887586	0.948223	0.885772	0.725322	0.621427	0.967735	0.977167
8047	8.99	965.535	Pos	Tier 3	MIPC 34:6;O3	0.82		MIPC		16.1229	29.167	1.12428	1.46369	0.745511	1.4663	1.43056	0.888374	1.1189	0.870641	1.226	1.50174	1.81957	1.03584	0.909867	1.62111	1.31882	1.31616	0.750277	0.904037	0.759706	1.01137	1.09894	0.981808	0.890912	0.714781	0.792005	1.10617	1.13643	0.864031	1.12206	1.97021	1.07837	1.21404	1.02188	0.985546	1.19186	1.09662	1.03645	1.27103
8053	9.02	296.258	Pos	Tier 3	SPB 16:0;O2	6.76		SPB		11.4745	32.3669	0.806267	1.01849	1.22355	1.34542	0.620209	1.6476	1.09214	0.965567	0.824815	1.09249	1.08824	1.47624	1.67662	1.18677	0.94535	1.30084	1.13964	1.13309	0.977148	1.03697	1.21747	1.00464	1.57422	1.41829	1.25909	1.16876	1.24112	0.941174	1.00117	0.488216	1.02151	0.837747	0.85627	0.486034	0.398957	0.748604	0.802523	0.786346
8069	9.01	845.532	Pos	Tier 3	PG 40:6	2.41		PG	PI-Cer 37:6;O3 | PG O-40:7;O	9.41097	17.7307	1.34539	0.843357	0.937288	0.924766	1.01481	0.687246	0.91843	1.12227	0.783617	0.921511	1.2879	0.927306	0.901501	1.182	1.40988	1.3046	1.01305	0.927762	0.868056	1.27237	1.18097	0.787051	0.600223	1.00739	0.975083	1.01904	1.07258	1.10337	0.86973	1.2028	1.0052	1.0979	1.13705	1.41477	1.13447	1.14188	1.22634	1.18118
8070	9.01	846.536	Pos	Tier 3	HexCer 39:6;O6	3.21		HexCer	PI-Cer 34:0;O6	8.07458	29.7412	0.328912	1.21658	1.18904	1.38647	1.61037	0.904538	1.47858	0.915406	0.92645	1.52288	1.90013	1.21237	1.37292	1.46133	1.63258	1.34814	0.586545	1.69626	1.4585	1.33282	1.77993	1.23217	0.71297	0.401183	0.562538	1.39829	1.42679	1.71798	1.06445	2.70755	0.919769	1.87764	1.67993	1.75568	1.88633	2.30871	2.02709	1.909
8073	9	866.636	Pos	Tier 3	HexCer 43:5;O5	1.34		HexCer	HexCer 43:4;O6 | HexCer 41:2;O5	6.40865	54.2413	1.03607	1.11219	1.10031	1.07784	0.45641	1.53016	1.07116	1.15363	0.770159	3.22684	0.871919	1.83109	2.94415	0.661671	0.645856	0.705758	1.01854	1.46627	1.10335	0.837393	0.872975	0.807338	1.57409	1.45976	1.60568	1.42095	3.31112	0.633926	1.24451	0.822458	0.683919	0.670346	0.699294	0.4719	0.510706	0.631811	0.961346	0.935898
8074	9	897.547	Pos	Tier 3	PI 37:3	0.6		PI	PI-Cer 37:4;O6 | PI O-37:4;O	5.92183	10.7441	1.17362	1.11481	1.23553	0.948106	0.728525	0.883138	0.846864	0.982007	1.0224	1.01579	0.919061	1.05309	1.07822	1.03408	1.25507	1.14105	1.06391	1.02322	0.974518	1.20755	1.20332	0.932332	0.87002	1.23942	1.02915	0.90145	1.19278	0.763111	0.918606	1.06494	0.975331	1.07706	0.916554	1.02907	0.864535	1.09333	0.907944	0.941503
8075	9	966.542	Pos	Tier 3	Hex2Cer 36:6;O6	2.39		HexCer	MIPC 31:0;O6	8.74436	12.7981	1.09789	1.17583	1.05972	1.15609	0.754042	1.07094	0.92106	1.07665	0.918214	0.520968	0.93481	1.19064	1.41104	0.951378	1.03821	1.01115	1.02978	0.915692	1.07317	1.03284	1.19729	1.03683	1.23497	1.1904	1.00251	0.851682	1.06752	0.971353	1.03469	1.15893	1.05168	1.245	0.824591	1.20168	0.895307	0.855007	0.845629	0.914783
8089	9.03	890.643	Pos	Tier 3	SHexCer 42:2;O2	4.99		SHexCer	SHexCer 42:1;O3	6.23093	24.1145	0.81055	1.05211	0.938679	0.692646	1.14289	1.09762	0.726669	1.2664	0.871662	0.753835	1.31799	0.642482	1.22759	0.990626	0.942257	1.12848	1.04128	0.727139	0.861781	0.956578	1.02261	0.85326	1.00868	0.820436	0.978018	0.840099	0.913186	1.0256	0.895105	1.26207	0.917402	1.1931	1.42778	0.972054	0.922668	1.16663	0.948864	1.10013
8090	9.03	891.646	Pos	Tier 3	PI-Cer 41:3;O2	3.41		PI-Cer	PG O-44:4 | PA 47:3;O	17.985	22.5348	0.990591	1.12218	1.17795	1.26073	1.112	0.862198	0.899685	1.49159	1.17028	1.14732	1.26998	0.831879	0.777696	1.26168	1.27528	1.04147	1.34997	1.25886	0.895214	1.06299	0.97797	0.964798	0.721115	1.5105	1.73069	1.28181	1.24274	1.34504	1.0003	1.06368	1.37445	1.50846	1.14505	1.30697	1.27118	1.15265	1.10061	0.904468
8095	9.07	397.272	Pos	Tier 3	ST 24:2;O3	0.87		ST	ST 24:3;O3 | FA 24:5;O | PK 24:5;O3 | MG O-21:6	10.0962	32.1247	0.653247	0.864749	1.20342	0.993003	0.606412	1.37723	1.08019	0.647115	1.07445	0.674718	1.337	0.892731	1.53511	0.81708	0.61898	0.83745	1.54042	1.27728	1.07317	0.64489	1.12043	1.02883	2.16645	1.24961	0.909166	1.02973	1.09632	1.15863	1.93647	0.848824	0.922817	0.809191	0.670643	1.086	1.15126	0.861726	0.72815	1.18682
8101	9.06	638.518	Pos	Tier 3	DG O-38:0	5.21		DG	DG O-38:2 | DG O-38:3 | DG O-38:1	8.95392	26.6154	0.944059	0.784864	1.4667	0.70687	1.29628	1.1046	1.13112	0.810047	1.41344	0.875029	1.97947	0.890625	0.809392	0.900107	1.6103	0.70226	1.22577	1.59883	1.03796	0.965951	1.42849	0.993541	1.01751	0.783185	0.936721	1.61873	1.00105	0.943559	1.18253	1.06071	0.870724	1.00683	0.760691	1.44552	1.24251	1.38613	1.55485	1.54189
8118	9.05	772.596	Pos	Tier 3	HexCer 37:2;O4	3		HexCer	MGDG 34:2 | HexCer 37:1;O5	3.93663	11.019	1.18461	1.05054	0.887188	0.950189	1.2284	0.845439	0.962114	1.10546	1.1305	1.13671	1.02283	0.930566	0.945249	1.20327	1.29461	1.05485	0.969613	1.06908	0.90023	1.14344	1.04229	0.961947	0.874372	0.938089	1.03048	0.917923	1.12587	1.0028	1.03122	1.07333	1.15221	1.13929	1.1687	1.17943	1.06883	1.18532	1.11185	1.09943
8132	9.04	880.593	Pos	Tier 3	PI 36:2	2.67		PI	PI O-36:3;O | PI-Cer 39:2;O4 | PI-Cer 39:1;O5	27.0657	58.4082	1.31981	2.30829	1.1492	2.4317	0.25291	2.25	0.625162	0.741408	0.776841	2.04668	1.45416	2.00765	3.41698	0.643951	1.21078	0.476399	1.36386	0.728618	0.971717	1.11104	0.609159	0.575061	1.3907	1.225	1.24706	2.57065	1.66249	0.508521	0.546821	0.703789	0.494057	0.807632	0.382557	0.650696	0.490679	0.332706	0.572894	0.703401
8139	9.1	296.258	Pos	Tier 3	SPB 16:0;O2	6.98		SPB		13.4119	21.1034	1.22158	0.954356	0.754089	1.06161	1.13704	0.59561	1.03357	1.02074	1.05448	1.10433	1.07061	0.776329	0.809682	1.17602	1.07248	1.2156	0.695955	0.973637	0.826245	1.0471	0.999491	1.13077	0.744047	0.856457	0.950366	0.846756	1.30229	0.950094	0.756557	1.21567	1.49454	1.10903	0.839694	1.22541	0.794762	1.2335	0.899273	0.977001
8143	9.07	385.346	Pos	Tier 3	PR 25:2;O	4.98		PR	FA 22:1;O;N	23.6352	23.5524	0.754277	1.33214	0.887135	1.43933	0.339684	0.884331	0.900861	0.75753	1.14387	1.28731	1.26132	0.819429	0.803517	1.09828	1.35181	0.660646	0.814231	1.07244	0.917473	0.836492	0.889113	0.864012	1.12941	1.04597	1.04156	0.911759	1.16687	1.20729	1.04108	1.15836	0.876011	1.03932	0.951324	1.10895	1.5657	1.0237	1.18799	0.997836
8147	9.09	564.429	Pos	Tier 3	ST 27:2;O;Hex	6.55		ST	TG 30:4 | DG 30:5;O | TG O-30:5;O | DG O-30:6;O2 | Cer 33:5;O5 | Cer 33:4;O6 | FA 33:6;O4 | ST 25:0;O;HexNAc	16.0582	67.8557	0.656449	0.862424	1.51572	0.73544	0.14386	0.435718	0.892883	1.37201	0.736171	0.490049	0.213319	1.27579	0.490919	4.4785	0.309583	3.77816	1.09851	0.720628	1.55846	0.624906	1.97947	0.69919	0.605556	0.863977	0.531483	0.471239	0.329504	1.48669	0.667533	0.612219	1.2378	1.69007	1.06787	0.835674	1.03851	1.23226	1.14553	0.698286
8150	9.07	688.357	Pos	Tier 3	ST 27:3;O8;GlcA	5.01		ST		10.3981	50.2299	0.872654	0.548559	2.02268	0.778796	0.574956	0.668211	0.961616	1.37962	1.13038	1.21775	1.13613	0.609539	1.27794	1.74221	0.900943	2.95594	0.628899	0.88073	0.87325	0.774294	3.25106	0.523084	1.87254	0.368877	0.687617	1.25088	0.823718	1.89997	0.971172	0.605653	0.542418	1.32699	0.896956	1.36228	1.2166	2.60534	0.827384	1.15961
8163	9.08	783.575	Pos	Tier 3	TG 43:4;O2	0.46		TG	TG O-43:5;O3 | HexCer 37:5;O4	11.9435	71.5236	1.35244	0.430869	0.739749	1.12306	3.1721	0.450518	0.372201	0.454188	0.685326	0.44216	0.665851	0.346464	0.39788	0.383567	0.672046	0.40017	0.759554	0.751157	0.721762	0.530288	0.506665	0.674068	0.541149	0.754779	0.801052	0.570832	0.425095	0.704823	0.495274	0.501147	0.924649	0.703076	0.83162	0.734414	0.745383	0.747228	0.46263	0.641871
8166	9.08	809.589	Pos	Tier 3	HexCer 39:6;O4	0.37		HexCer		26.0903	38.6158	1.15943	0.99814	0.986011	1.27266	0.521284	0.510114	0.833208	0.588301	1.02536	1.48835	0.691495	0.571932	0.417677	1.17892	0.977803	0.757144	0.399363	2.1433	1.09769	0.308244	0.762484	2.12298	0.310785	0.812037	1.13458	1.27863	0.879057	1.16508	1.71126	0.918863	1.26919	0.776002	1.48179	0.566997	1.17984	1.27081	0.896096	0.892979
8170	9.08	834.594	Pos	Tier 3	Hex2Cer 32:1;O2	0.84		HexCer	Hex2Cer 32:0;O3	8.41451	26.497	1.51759	1.29118	1.23982	1.16964	1.67476	0.537096	1.01017	1.84455	1.09895	0.936291	1.42649	0.844706	0.871357	1.2182	1.35193	1.29928	0.919101	1.20913	1.00644	1.4568	1.27897	0.777494	0.529416	1.18842	1.55847	1.37867	0.951938	0.901235	0.82412	1.48455	0.947145	1.41488	1.16259	1.39589	1.05298	1.47932	1.27353	1.03754
8172	9.07	858.604	Pos	Tier 3	PC 42:8	3.96		PC	PC O-42:9;O | PE 45:8 | PE O-45:9;O | PA 47:9 | PA O-47:10;O	5.29405	47.4512	1.03903	0.968065	1.99199	0.886552	0.203862	1.34699	0.881225	0.812008	1.06788	1.15959	1.25493	1.3583	1.62144	1.57917	0.618315	2.14697	1.46767	1.34536	2.01845	1.52486	0.965439	1.09535	3.37968	1.42311	1.41976	1.71066	0.71894	0.76742	1.10227	0.66773	0.639698	0.74987	0.647189	0.909809	0.638498	0.526005	0.626536	0.819169
8173	9.07	859.607	Pos	Tier 3	PI O-38:2	1.83		PI	PG 41:3;O | PG 39:0;O	5.45181	33.6938	0.696855	0.934031	1.24006	0.902461	0.299424	1.40987	0.999216	0.702395	0.871846	1.11814	0.943853	1.19008	1.21512	0.939633	0.904315	0.737288	1.05605	1.1886	1.08087	0.954037	1.06211	0.906222	3.20347	1.50991	1.13092	0.731816	1.12219	1.15639	0.916175	0.811701	0.768467	0.918022	0.857233	1.04565	1.20305	0.821204	0.790271	0.920472
8174	9.08	860.61	Pos	Tier 3	Hex2Cer 34:2;O2	1.14		HexCer	Hex2Cer 34:1;O3	7.26863	20.4747	1.13887	0.951992	1.03108	1.0866	1.18725	0.721005	0.902539	1.05882	1.15415	0.947292	1.17451	0.820369	0.823152	1.201	1.29746	1.02893	0.875367	1.00165	0.782206	1.17379	1.00474	0.881	0.554875	1.05764	1.10968	0.978893	0.923843	1.10802	0.935264	1.58409	0.993292	1.25162	1.14886	1.50884	1.18597	1.45564	1.29466	1.16407
8196	9.1	585.561	Pos	Tier 3	WE 38:1	4.46		WE	DG dO-37:0	14.489	23.4849	1.26515	1.32601	1.049	1.26968	1.12847	0.930199	1.08251	1.07004	1.22242	1.38053	1.11859	1.16307	1.0075	1.23884	1.46429	1.08987	0.881462	0.912555	0.958216	1.28586	1.15027	0.916413	0.729075	0.853143	0.921427	1.10372	1.24966	0.953817	0.99308	1.22099	1.27842	1.1014	1.29173	1.34757	1.32074	1.21175	2.32692	1.57411
8199	9.12	623.504	Pos	Tier 3	DG O-38:0	1.13		DG	DG 38:6 | DG O-38:7;O | DG O-36:5 | CE 12:0;O2 | ST 28:0;O;HexNAc | NAE 34:5;O4	13.0769	41.7578	0.751421	1.47095	0.974217	0.734027	0.779531	1.13173	2.16812	0.538862	0.880527	0.48177	1.50772	0.66858	0.915545	0.589669	0.813504	0.54859	1.20145	0.966125	0.928325	0.752761	1.01262	0.7512	1.98163	1.13238	1.37363	1.04947	0.746413	1.23176	0.9334	1.42099	0.460946	0.844591	2.12117	0.878225	1.1314	0.885577	0.919893	0.814377
8200	9.12	635.523	Pos	Tier 3	DG 34:0;O	1.17		DG	TG O-34:0;O | HexCer 28:0;O2 | DG O-34:1;O2	15.3447	33.5577	0.709621	0.964979	1.56502	0.850784	1.33839	1.53073	0.712982	1.75818	0.835964	1.0104	0.659076	0.823553	1.75035	1.96631	0.561958	1.40847	1.31405	0.755657	1.2392	0.502807	1.7084	1.06845	1.46643	1.24458	0.856686	0.43199	0.873639	1.61996	1.17647	0.805122	0.741713	1.39659	0.814472	0.928739	0.955945	0.859088	0.881623	0.931231
8202	9.1	650.401	Pos	Tier 3	CerP 30:0;O6	0.84		CerP		12.2767	71.1257	0.536711	0.475732	0.510559	0.423615	0.600375	0.447269	1.55016	0.568282	0.437832	0.433298	0.620161	0.527787	0.546639	0.478216	0.526455	0.575769	2.25942	0.514178	0.488134	0.641472	0.431506	0.990675	0.418315	0.486091	0.536906	0.526764	1.61435	3.58183	1.4329	1.72593	0.579894	2.71979	0.561508	0.615694	1.59461	0.59463	1.27555	0.732091
8205	9.09	662.477	Pos	Tier 3	PC 27:1	2.39		PC	PE 30:1 | PA 32:2 | PC O-27:2;O | PE O-30:2;O | PA O-32:3;O | CerP 35:2;O4 | CerP 35:1;O5	12.8755	19.1531	1.151	1.02423	0.895943	0.989279	1.35527	0.992568	1.10666	1.04317	1.41393	1.16136	0.894765	1.63662	0.902051	1.29185	1.36111	1.01335	0.85766	1.3456	0.901604	0.908085	0.909309	0.752448	1.13761	0.811044	1.15246	1.08961	1.37604	0.952515	1.45276	1.01079	1.27469	1.30825	1.12819	1.39195	1.50128	1.29435	1.32287	0.93704
8206	9.09	663.476	Pos	Tier 3	SM 29:2;O4	7.44		SM	PE-Cer 32:2;O4 | SM 29:1;O5 | LPA O-34:4	11.0394	34.4808	1.05859	1.23575	1.43407	0.989626	1.5064	1.09389	1.5213	0.999354	1.22292	0.675037	1.02733	1.08874	1.78019	0.633263	0.780063	1.23964	1.29486	1.09989	1.90597	0.897382	1.3653	1.57254	2.96489	0.815797	0.820071	0.474629	1.41094	0.961775	0.87713	1.1453	0.854863	0.731228	1.13173	1.05706	0.893774	0.960443	1.47636	1.10423
8209	9.1	691.576	Pos	Tier 3	SM 33:0;O2	1.47		SM	PE-Cer 36:0;O2	10.2139	70.1424	0.729994	0.77864	1.17206	1.50394	0.477687	0.981552	0.865979	0.498334	0.512594	0.797017	1.10815	1.24597	2.42436	0.253844	0.537581	0.436753	0.688306	0.598624	3.09213	0.292624	0.668364	0.812201	4.92736	0.566388	0.69353	1.83265	1.70326	1.13113	0.672543	0.882535	0.510549	0.590374	1.18558	0.443145	1.2472	0.641822	1.00522	0.703981
8211	9.09	714.508	Pos	Tier 3	PC 31:3	1.63		PC	PE 34:3 | PA 36:4 | PC 29:0 | PC O-31:4;O | PE 32:0 | LPE 34:4;O | PE O-34:4;O | PA O-36:5;O | CerP 39:4;O4 | PC O-29:1;O | CerP 39:3;O5 | PE O-32:1;O | CerP 37:1;O4	14.3041	34.0012	1.2831	0.74533	0.97459	0.896686	1.23684	0.528426	0.609312	0.617579	1.35325	0.977363	0.960465	0.724098	0.693873	0.914142	0.843619	0.834989	1.72409	0.851889	0.967055	1	0.87289	0.64748	0.980276	0.793452	1.00331	1.01041	0.811223	0.685887	0.869555	0.996599	1.39145	0.699217	0.610914	0.611553	0.880546	0.760781	0.731599	0.615094
8214	9.1	740.558	Pos	Tier 3	PC O-32:1	2.8		PC	PE O-35:1 | CerP 40:1;O3	12.7826	76.4313	0.407571	0.761549	0.768457	0.89172	1.39816	1.28249	0.568456	0.620981	0.519932	1.21274	0.230189	0.736445	0.920766	1.82892	0.373499	1.58477	0.703087	0.628662	1.13289	0.602231	0.501368	1.83979	1.05411	0.845384	0.784729	0.218501	0.60088	0.700978	0.947281	0.635596	1.09174	0.590244	0.763892	0.276058	0.875008	0.454009	0.484438	0.492323
8219	9.1	795.575	Pos	Tier 3	PG 36:0;O	0.78		PG	TG 44:5;O2 | TG O-44:6;O3 | HexCer 38:6;O4	29.2666	16.8475	1.09168	0.993092	0.912157	0.909279	1.52855	0.863308	0.94894	1.19759	0.950525	1.20511	1.14041	0.813898	0.97268	1.05086	1.32908	1.33731	0.842756	1.08123	1.12357	1.2802	0.953393	1.00502	0.728003	0.93319	1.04268	1.01566	1.41812	1.00016	0.958559	0.99859	1.21907	1.07837	1.18506	0.968966	1.06155	1.30577	1.13565	1.15176
8222	9.11	856.475	Pos	Tier 3	PS 39:8;O	1.97		PS		5.76287	46.5064	1.37862	1.76011	0.85863	1.49325	0.991437	1.27923	0.520927	1.15957	0.76166	2.02817	0.551994	0.956695	1.95923	0.99692	0.827379	0.710208	0.992687	0.716393	1.16688	1.33519	0.541272	0.669604	0.809566	0.960403	1.44233	1.60629	2.05961	0.512236	0.518208	1.13338	0.973784	0.390367	0.613098	0.77005	0.405623	0.292801	0.574167	0.565416
8224	9.11	858.474	Pos	Tier 3	PI-Cer 35:4;O5	0.1		PI-Cer		14.3479	25.5324	1.29273	1.05995	1.00187	1.14899	1.20335	0.651628	0.823441	1.34958	1.05597	1.13945	0.589877	0.620532	0.953646	0.996007	1.61493	1.37266	0.941734	1.37492	0.800831	1.58382	0.909553	0.828798	0.511897	0.927221	1.29199	0.848649	1.13141	0.858104	0.836487	0.947999	1.50092	1.7973	1.10827	1.54082	0.722395	1.34986	0.837841	0.915271
8225	9.11	859.477	Pos	Tier 3	PI 38:9	1.45		PI	PIP 31:0 | PI O-36:8 | PI O-38:10;O	25.51	22.0236	1.11597	0.929439	1.30886	0.892376	0.750041	0.847323	1.02271	0.715489	0.834455	0.969672	0.885628	0.646688	1.2259	1.17186	1.26458	0.908494	1.02327	1.57096	1.29298	0.922738	1.02611	0.835089	1.07863	0.830076	0.945886	0.797978	1.25918	0.896818	0.794288	0.974337	1.1257	0.945773	1.423	0.925362	0.902905	1.63823	0.708031	0.700873
8228	9.11	908.561	Pos	Tier 3	Hex2Cer 33:3;O6	3.37		HexCer		8.9916	22.8862	0.956301	1.07798	1.21285	1.32737	0.509075	1.13305	1.044	1.22964	0.865451	1.02511	0.667866	1.49294	1.30005	1.07352	0.597013	1.06687	0.833873	0.984677	1.0088	0.950335	1.28276	0.780683	0.738365	1.35103	1.39273	1.02866	1.24155	0.717964	0.942422	0.931783	1.19822	0.75372	0.826147	0.866952	0.846199	0.857327	0.792312	0.983125
8233	9.11	280.263	Pos	Tier 3	SPB 16:0;O	7.93		SPB		9.07272	14.8342	0.999726	1.07359	0.985209	0.975201	1.13576	0.766232	0.915755	1.08989	0.937928	0.970829	1.08114	0.775535	0.897327	1.27105	1.32188	1.29271	0.775369	0.974981	0.959237	1.05494	0.987855	0.925361	0.812387	0.891708	0.926588	0.884484	1.27683	1.05864	0.810376	1.27242	0.877931	1.13963	1.05367	1.39115	1.18447	1.08831	1.15808	1.0683
8243	9.13	562.508	Pos	Tier 3	DG O-29:0;O2	7.8		DG	FA 32:0;O4	6.73436	21.0976	1.01054	1.10525	1.18416	1.11747	1.16936	1.13098	1.08149	0.976827	1.00296	0.73471	0.771566	1.0267	1.07702	0.780921	1.02039	0.796428	1.08402	1.00296	1.00875	0.9416	0.855646	1.18087	1.1922	0.992942	1.2721	0.85677	0.831624	1.03607	1.4968	0.873116	1.08226	0.930688	1.20737	0.968195	0.848475	1.09519	0.828337	0.878645
8249	9.15	646.447	Pos	Tier 3	PE 29:2	4.41		PE	PC 26:2 | PA 31:3 | PC O-26:3;O | CerP 34:3;O4 | PE O-29:3;O | PA O-31:4;O | CerP 34:2;O5	5.24383	15.0603	1.13441	1.10364	0.895965	0.963928	0.993448	0.714109	0.996609	1.10859	1.17306	0.981167	1.18306	0.964459	0.811494	1.05649	1.28946	1.03399	0.896799	1.10519	0.767531	1.17876	1.04681	0.891385	0.653465	1.03691	1.06568	1.02825	0.955762	1.09732	1.00293	1.12392	1.0331	1.29061	1.08603	1.34452	1.02483	1.25907	1.16758	1.04875
8251	9.12	673.386	Pos	Tier 3	PA 33:6	3.56		PA	SM 28:6;O6 | PA O-33:7;O | PE-Cer 31:6;O6	8.92547	16.6606	1.10728	0.904513	1.06651	0.859234	1.02259	0.856981	0.989873	1.16224	1.01799	1.10727	0.92977	0.968055	0.95274	1.00577	1.31313	1.14605	0.764647	1.30426	1.08797	0.956107	1.03578	0.874514	0.823937	0.881534	0.944033	1.00499	1.00671	0.994339	0.920243	0.878007	1.10598	1.05343	1.16046	1.1687	1.01456	1.2915	1.09157	1.08672
8252	9.12	674.39	Pos	Tier 3	HexCer 29:6;O4	3.26		HexCer	PI 21:0 | PI O-21:1;O | ST 27:2;O5;HexNAc	10.9345	142.96	1.5427	1.15111	2.70366	0.845133	15.969	1.4451	0.762603	0.972518	1.02426	1.21217	0.774365	1.0036	1.10411	1.78879	1.13281	1.43981	0.905459	1.09407	3.21685	1.89004	1.33762	1.12197	1.09958	1.21956	1.33461	0.681849	1.32827	1.70825	1.09107	0.466136	1.3019	0.646194	0.935833	0.887827	1.19866	2.13134	0.638688	1.20209
8257	9.13	711.498	Pos	Tier 3	DG 42:10	2.6		DG	PA 37:4 | PG O-34:4 | PG O-34:0 | TG O-42:10 | LPG O-34:6 | DG O-42:11;O | PA 35:1 | PA O-37:5;O | LPG 34:4 | LPG O-34:5;O | PA O-35:2;O	9.21566	31.3231	1.11567	0.636566	0.847199	0.543994	1.03879	0.638198	0.548435	1.08371	1.19914	1.05532	0.827392	0.732939	0.731021	0.990033	0.729839	0.750832	1.32429	1.21277	0.94962	0.799095	0.669015	0.553261	0.864184	0.766509	0.797013	0.757899	0.980033	0.680284	0.863866	0.838452	0.926334	0.762533	0.813504	0.698946	0.854736	1.03657	0.730776	0.6667
8261	9.12	741.548	Pos	Tier 3	HexCer 31:0;O6	1.46		HexCer		8.7615	33.463	1.34823	0.996105	1.18979	0.863963	1.00867	0.448771	1.09119	0.625706	1.04887	0.796013	0.935471	0.998219	0.626341	1.7827	0.767944	1.99371	0.78447	1.13484	0.51744	1.72744	1.59239	1.14561	1.04975	1.11491	1.0257	0.556616	0.702119	1.3591	0.634644	1.23504	1.65554	1.18929	1.24704	1.36846	0.982012	1.51162	1.35292	0.960963
8266	9.12	768.564	Pos	Tier 3	HexCer 37:4;O4	2.61		HexCer	HexCer 37:3;O5 | HexCer 35:1;O4	20.1097	64.0048	1.83949	0.900692	0.603858	2.9624	2.0588	1.63021	0.74802	0.474902	0.813905	2.23192	0.8913	0.859137	1.33261	1.9254	0.78977	0.492339	1.15416	0.812523	0.931678	0.528183	0.739981	1.02621	0.552467	0.57319	0.587505	0.694049	0.777232	0.691571	0.869828	0.651724	0.817075	0.596634	0.602231	0.511237	0.971776	0.535831	0.799961	0.860377
8272	9.12	777.551	Pos	Tier 3	MGDG 34:2	2.98		MGDG	HexCer 34:3;O6	6.95154	30.5377	0.662119	0.907648	0.919692	0.889081	0.669056	1.90554	1.13413	1.39779	1.01114	1.30512	0.869518	1.74439	1.35036	0.530173	0.759756	0.796176	0.872625	1.00638	0.817623	0.739873	0.619116	0.866197	1.14394	1.28985	1.29032	1.96217	1.21778	0.862583	0.809579	0.683915	0.961251	1.04995	0.832716	0.786301	0.591912	0.743193	0.953064	0.953416
8273	9.12	778.554	Pos	Tier 3	SHexCer 35:0;O2	4.98		SHexCer		8.74126	46.2657	0.695006	1.7365	1.31153	1.08023	0.248186	1.39806	0.87637	1.07349	1.25075	1.18174	1.22762	1.06506	1.62082	0.670837	1.31832	0.682256	0.598685	1.15741	1.29245	1.3157	0.991023	1.4993	1.79378	1.43932	1.21571	1.27127	1.75141	0.492174	0.78998	1.61528	0.604835	0.688863	0.9612	0.597091	0.666632	0.301931	0.823317	0.672648
8274	9.12	779.556	Pos	Tier 3	PA 40:2	0.12		PA	SM 35:2;O6 | PE-Cer 38:2;O6 | PA O-40:3;O	4.167	15.5849	0.989272	1.25013	0.890548	1.16901	0.886658	1.23584	0.837854	1.10263	0.906843	1.17503	1.25636	1.29453	1.40136	0.925707	1.30663	0.883423	1.08451	0.906099	0.90365	1.20766	0.873816	0.943228	0.96455	1.11958	1.03723	1.08646	1.10237	0.84955	0.879858	1.13922	0.916352	0.965129	0.840201	1.09998	0.871627	0.816297	0.888876	0.874025
8278	9.13	886.553	Pos	Tier 3	Hex2Cer 34:5;O4	1.03		HexCer	Hex2Cer 34:4;O5 | Hex2Cer 32:2;O4	10.097	25.0643	0.88376	1.09197	1.24369	1.02026	1.15404	1.12921	1.32395	1.14526	1.37333	0.994647	1.16439	1.22233	1.04964	1.03617	1.53586	0.672526	1.02712	1.16286	0.911718	0.981769	1.11319	1.19611	1.28055	1.14715	1.06039	0.742539	0.901741	1.11696	2.13506	0.989203	0.905719	1.12777	1.036	1.07656	1.10452	0.690248	1.15017	1.25455
8281	9.12	1048.68	Pos	Tier 3	PIP 42:0	0.01		PIP	PI-Cer 50:6;O4	6.93547	31.4147	0.604272	0.860659	0.786616	0.611226	0.433862	0.905787	1.04585	0.852715	1.12166	0.717596	0.583224	0.728864	0.65701	1.11442	0.775357	0.704025	0.852946	0.829782	0.906833	0.677976	0.766425	1.08822	1.90932	1.0905	0.801642	0.639015	1.39099	1.38498	0.964882	0.714209	0.87443	1.09823	1.33565	0.990768	0.988781	1.09346	1.06836	1.06258
8309	9.14	713.558	Pos	Tier 3	SM 33:0;O2	1.9		SM	PE-Cer 36:0;O2	12.6881	29.7485	1.3707	0.745693	1.34057	1.25599	1.0707	1.21978	1.05714	0.534338	0.873031	1.23399	0.776934	1.19418	0.904304	1.17299	0.859983	0.886993	0.772222	1.0196	1.43789	1.00164	0.987131	1.50057	0.620886	1.03049	1.01906	1.23211	0.703612	1.2706	1.28355	0.301608	1.37976	0.570347	0.814696	0.716027	1.33437	1.17432	0.741612	0.88491
8311	9.15	786.506	Pos	Tier 3	PC 35:6	2.44		PC	PE 38:6 | PE O-38:7;O | PC O-35:7;O | SHexCer 32:0;O4	7.9069	27.9859	1.30319	1.57052	0.780701	1.56731	1.20833	1.05566	0.734341	1.21378	0.847588	1.32258	0.822459	0.968576	1.4294	0.833165	0.773574	0.744023	0.91828	0.803782	1.04456	1.33915	0.645822	0.747555	0.857078	0.953649	1.22541	1.4286	1.42599	0.69226	0.584378	1.19913	1.02292	0.815411	0.974018	0.883009	0.590124	0.780118	0.773495	0.7519
8312	9.15	787.51	Pos	Tier 3	PG 34:1;O	0.73		PG	PI-Cer 31:1;O4 | BMP 34:1;O	5.11103	11.5875	0.942405	1.03942	0.896012	0.800835	1.00916	0.987418	1.01857	0.843043	1.26946	1.13043	0.905879	0.820743	0.937298	0.981353	1.29503	0.751626	1.09214	1.06638	0.93469	1.16571	0.920829	0.989718	1.07758	1.05436	1.1087	1.04364	0.978959	1.006	0.991522	0.960508	0.997478	0.986882	0.975579	1.21909	1.26473	1.02506	1.0265	0.989493
8317	9.16	804.553	Pos	Tier 3	PC 36:4	2.29		PC	PE 39:4 | PC O-36:5;O | CerP 44:5;O4 | PE O-39:5;O	5.2342	17.3511	0.849982	0.966497	1.13813	0.701458	0.524988	1.04172	1.1108	1.12411	1.01291	0.997259	0.811789	0.88068	1.35189	1.09339	0.647664	1.2727	0.76565	1.09175	1.18176	0.801281	1.33145	1.14782	0.921882	1.22358	0.986531	0.633186	1.14002	1.18335	1.11939	0.926399	1.07435	1.17168	0.88016	1.16627	1.00207	1.22891	0.880678	1.34081
8319	9.15	828.554	Pos	Tier 3	PC 38:6	2.9		PC	PE 41:6 | PC O-38:7;O | SHexCer 35:0;O4 | PE O-41:7;O	4.35646	44.2599	1.31127	0.867477	1.54905	1.08708	0.261953	1.25937	0.74844	1.24942	0.853283	0.915479	0.273916	1.12967	1.58814	2.75946	0.45635	2.68963	1.03821	0.757562	1.67672	0.932315	1.36716	0.665357	0.923205	0.794014	0.829173	0.793209	0.64223	1.27312	0.678392	0.90046	0.813238	1.07504	0.803722	0.95194	0.655589	0.838154	0.965007	0.641044
8324	9.13	909.555	Pos	Tier 3	Hex2Cer 32:4;O6	2.47		HexCer		12.0173	42.581	0.433526	1.07226	0.598886	0.647173	0.602821	0.493461	0.775327	0.634665	0.782736	0.447563	0.475882	0.720436	0.578103	0.44402	0.681295	1.63264	1.07215	1.16767	1.79013	0.463685	1.07053	0.902684	1.1763	1.24704	0.647754	0.471476	0.964938	2.28261	1.38977	1.25023	0.845096	1.19214	1.58677	1.16828	1.00793	1.43414	1.03288	1.32091
8325	9.13	910.558	Pos	Tier 3	PS 44:8	1		PS	SHexCer 39:3;O6 | PS O-44:9;O | SHexCer 37:0;O6	7.45292	12.8173	0.94767	1.06979	1.23282	1.04296	0.794327	1.25698	1.05821	0.957479	1.00453	1.05808	0.972677	1.30641	1.56216	0.988892	1.16139	1.14594	0.923506	1.13103	1.29977	0.960181	1.1182	1.06404	1.20876	1.187	1.00095	0.888189	1.14991	0.828208	0.976852	1.07117	0.993322	0.896485	0.907617	1.00913	0.983708	0.986121	0.932324	0.871761
8339	9.17	349.181	Pos	Tier 3	FOH 21:8;O2	10.62		FOH	ST 21:5;O3	12.4928	56.6636	0.73119	0.522928	0.216439	0.533716	0.81833	0.881934	1.72326	0.683202	1.04974	0.498107	1.33158	1.14953	0.72799	0.688337	1.06481	0.148006	0.834196	1.91033	0.202478	0.132602	0.951309	1.9422	1.69032	0.980124	0.797341	0.157875	0.855863	1.36023	2.49914	1.04337	0.437891	2.6868	1.18311	1.68248	1.19075	2.12237	1.56134	2.2607
8348	9.16	413.366	Pos	Tier 3	MG 22:1	9.5		MG	MG O-22:2;O | DG O-22:1 | MG 22:0;O | DG O-22:0;O | FA 25:1;O2	9.09571	44.8269	1.04723	0.811125	0.668283	1.20748	0.857186	0.726694	0.457236	1.29375	0.352512	1.16913	0.495433	1.35436	1.09666	0.69284	0.482222	0.352658	1.22536	0.601643	0.66624	0.973358	0.26139	0.466308	0.599541	1.02824	1.09415	1.43251	1.35994	0.464282	0.576455	0.667282	0.819176	0.531329	0.50114	0.655412	0.339864	0.247216	0.457846	0.456229
8355	9.15	738.547	Pos	Tier 3	PC O-34:5	5.04		PC	LPC 34:4;O | LPC 34:5 | CerP 42:4;O4 | LPC O-34:6;O | CerP 42:5;O3 | PE O-37:5 | PA O-39:6	12.0572	17.4618	1.12293	1.03298	0.903479	0.973943	1.04725	0.979617	0.713195	0.889789	1.09441	1.03555	0.925328	1.20587	0.800787	1.14626	0.953795	0.977624	0.654846	1.04143	0.978074	0.893943	1.01243	0.845077	0.844322	0.981807	1.11487	1.10238	0.857954	0.942017	1.09649	0.736042	0.95469	0.959897	0.74813	0.984991	1.06731	0.923448	0.762717	1.09839
8357	9.17	798.563	Pos	Tier 3	PS O-36:1	1.12		PS	PC 34:1;O | CerP 42:2;O5 | PE 37:1;O	5.4249	23.31	0.830096	1.15593	1.42514	0.806634	0.444725	1.52025	0.919723	0.980112	0.869699	0.981903	0.883401	1.08209	1.96635	1.05057	0.658326	1.25343	0.988756	1.01905	1.32303	0.876679	1.52117	1.1708	1.16055	1.4269	1.05269	0.62383	1.243	0.992324	1.03961	1.02874	0.948704	1.03927	0.750152	0.988545	0.870614	0.928121	0.714257	1.09274
[truncated: 4,406 more rows]
[truncated: 97 more columns]

## Sheet: Table S3_G1265_independent lip.
Table 3. List of Gender- and age-independent lipid molecules.
[truncated: 1,267 more rows]
[truncated: 98 more columns]

## Sheet: Table S4_G115_Obese vs Lean
Table 4. Lipidomic profile of obese versus lean subjects
[truncated: 116 more rows]

## Sheet: Table S5_224(T2DM)vs(Obese)
Table 5. Lipidomic profile of obese diabetic versus obese non- diabetic
[truncated: 225 more rows]

[truncated: 1 more sheets: Table S6_54(Met)vs(T2DM)]
